# Supplementary material for: The Transcriptional Response of Candida albicans to Weak Organic Acids, Carbon Source, and MIG1 Inactivation Unveils a Role for HGT16 in Mediating the Fungistatic Effect of Acetic Acid
Source: G3 (Bethesda). 2017 Sep 6;7(11):3597–604. doi: 10.1534/g3.117.300238 (PMC5677169; doi:10.1534/g3.117.300238)
Supplement: Supplementary file 1 [file 3597FileS1.xlsx]

## Sheet: Sheet1
SampleID	RYC001	RYC002	RYC003	RYC004	RYC005	RYC006	RYC007	RYC008	RYC009	RYC010	RYC011	RYC012	RYC013	RYC014	RYC015	RYC016	RYC017	RYC018	RYC019	RYC020	RYC021	RYC022	RYC023	RYC024	RHT487	RHT488	RHT489	RHT490	RHT491	RHT492	RHT493	RHT494	RHT495	RHT496	RHT497	RHT498	RHT499	RHT500	RHT501	RHT502	RHT503	RHT504	RHT505	RHT506	RHT507	RHT508	RHT509	RHT510
Strain	SC5314	SC5314	SC5314	SC5314	SC5314	SC5314	Mig1	Mig1	Mig1	Mig1	Mig1	Mig1	SC5314	SC5314	SC5314	SC5314	SC5314	SC5314	Mig1	Mig1	Mig1	Mig1	Mig1	Mig1	SC5314	SC5314	SC5314	SC5314	SC5314	SC5314	Mig1	Mig1	Mig1	Mig1	Mig1	Mig1	SC5314	SC5314	SC5314	SC5314	SC5314	SC5314	Mig1	Mig1	Mig1	Mig1	Mig1	Mig1
Media	YPD	YPD	YPD	YPM	YPM	YPM	YPD	YPD	YPD	YPM	YPM	YPM	YPD	YPD	YPD	YPM	YPM	YPM	YPD	YPD	YPD	YPM	YPM	YPM	YPD	YPD	YPD	YPM	YPM	YPM	YPD	YPD	YPD	YPM	YPM	YPM	YPD	YPD	YPD	YPM	YPM	YPM	YPD	YPD	YPD	YPM	YPM	YPM
WOA	None	Butyric	Acetic	None	Butyric	Acetic	None	Butyric	Acetic	None	Butyric	Acetic	None	Butyric	Acetic	None	Butyric	Acetic	None	Butyric	Acetic	None	Butyric	Acetic	None	Butyric	Acetic	None	Butyric	Acetic	None	Butyric	Acetic	None	Butyric	Acetic	None	Butyric	Acetic	None	Butyric	Acetic	None	Butyric	Acetic	None	Butyric	Acetic
	SC5314_YPD_None_1	SC5314_YPD_Butyric_1	SC5314_YPD_Acetic_1	SC5314_YPM_None_1	SC5314_YPM_Butyric_1	SC5314_YPM_Acetic_1	Mig1_YPD_None_1	Mig1_YPD_Butyric_1	Mig1_YPD_Acetic_1	Mig1_YPM_None_1	Mig1_YPM_Butyric_1	Mig1_YPM_Acetic_1	SC5314_YPD_None_2	SC5314_YPD_Butyric_2	SC5314_YPD_Acetic_2	SC5314_YPM_None_2	SC5314_YPM_Butyric_2	SC5314_YPM_Acetic_2	Mig1_YPD_None_2	Mig1_YPD_Butyric_2	Mig1_YPD_Acetic_2	Mig1_YPM_None_2	Mig1_YPM_Butyric_2	Mig1_YPM_Acetic_2	SC5314_YPD_None_3	SC5314_YPD_Butyric_3	SC5314_YPD_Acetic_3	SC5314_YPM_None_3	SC5314_YPM_Butyric_3	SC5314_YPM_Acetic_3	Mig1_YPD_None_3	Mig1_YPD_Butyric_3	Mig1_YPD_Acetic_3	Mig1_YPM_None_3	Mig1_YPM_Butyric_3	Mig1_YPM_Acetic_3	SC5314_YPD_None_4	SC5314_YPD_Butyric_4	SC5314_YPD_Acetic_4	SC5314_YPM_None_4	SC5314_YPM_Butyric_4	SC5314_YPM_Acetic_4	Mig1_YPD_None_4	Mig1_YPD_Butyric_4	Mig1_YPD_Acetic_4	Mig1_YPM_None_4	Mig1_YPM_Butyric_4	Mig1_YPM_Acetic_4
CD39	0	0.775623	1.85516	0	1.89347	0	1.51527	0.865841	2.74412	0	0	5.06966	0	0	0.939657	0	0.84041	0.887058	0.740946	0	0.865278	0	2.36435	0.858398	0	0.902534	0.838134	0	3.89946	1.49153	0	0	1.4942	0	2.47509	6.8397	0.880805	2.54975	0	0	0	3.62375	0	0	1.71161	0	0	2.42911
CaalfMp01	2.59413	4.3254	5.83118	8.30196	4.70368	14.3346	2.30459	5.17968	7.32692	11.8899	8.07126	16.0379	5.78603	3.65345	4.00158	9.04094	1.53383	3.5977	1.05179	4.04979	2.19335	2.58731	2.31741	1.04444	1.64075	1.46419	2.71942	5.44	3.85498	3.17588	1.2707	1.64303	3.56033	5.2174	2.84421	2.88961	2.32202	2.67148	4.10752	4.05885	2.15675	4.59284	1.65784	1.99673	3.12385	3.30318	4.96997	9.113
CaalfMp02	1.85648	1.40703	3.02884	3.26045	2.91964	4.53609	0	1.72776	2.15713	1.48758	0.294702	3.3108	1.17191	0.973514	1.19322	1.44422	0.304911	1.93101	0.940883	0.862564	0	0.1543	0.714846	0.778592	0.652331	0.491175	0.456127	0.512252	0.530538	0.67643	0.974325	0.653239	0.406586	0.150557	1.19732	0.827175	0.159783	0.7709	0.367441	0.16504	0.482335	1.64342	0.404465	0.357238	1.39723	0.656641	0.145768	4.25966
CaalfMp03	0.429092	0.650417	1.86683	2.00959	1.7466	5.56477	0.889466	1.08911	1.91762	2.47555	1.29419	3.48606	0.72231	0.450021	1.33955	1.60227	0.563797	1.19018	0.310669	1.0367	0.79816	0.641945	0.198269	0.791813	0.678485	1.36232	0.281135	0.789319	0.245249	0.812992	0.150132	0.830415	0.81445	0.347985	0.83022	0.382373	1.69883	0.570175	0.849274	0.839211	0.371611	1.29148	0.373939	0.330277	1.07648	0.531198	0.875984	2.85178
CaalfMp04	0	0	0	0	0	0	0	0	0	0	0	0	0	0	0	0	0	0	0	0	0	0	0	0	0	0	0	0	0	0	0	0	0	0	0	0	0	0	0	0	0	0	0	0	0	0	0	0
CaalfMp05	5.31629	11.819	18.6319	26.9728	15.0822	21.6495	7.87153	12.2942	31.0446	56.2304	51.1978	40.0306	41.7626	29.7364	57.2743	44.1144	4.36577	10.7522	6.15851	9.2216	1.79798	9.42631	6.55059	2.97281	2.17938	6.56388	8.99815	10.7573	10.1285	9.29783	6.20025	10.6003	11.3844	10.9222	8.57175	11.8436	10.0663	4.7095	18.2384	16.3839	6.7527	16.9422	5.14773	10.571	8.29872	18.177	9.18339	18.5075
CaalfMp06	1.79541	1.84224	2.80402	6.3603	5.92828	7.78735	1.9631	2.9913	2.46884	3.98394	3.15701	2.51773	2.55733	1.07599	2.1304	2.75045	1.27026	0.957687	0.559959	1.0267	0.653921	0.918302	0.85087	1.20477	0.388229	0.876956	0.995354	2.03242	0.420994	0.885657	0.579861	1.2635	1.3712	1.25444	1.33608	1.723	1.61659	1.28463	0.546699	1.17866	0.47843	2.05395	0.882617	0.850429	0.369578	1.66088	1.4748	3.84636
CaalfMp07	2.08854	2.11054	3.53364	3.80386	3.09138	8.89771	2.88623	0.471206	2.48899	4.01646	3.09437	7.7252	4.68764	2.0861	1.02276	2.5996	0.457366	1.93101	0.403236	1.03508	0.941799	1.8516	0.857816	0.467155	0.489248	0.98235	0.456127	5.63477	0.530538	2.43515	1.46149	2.44965	1.21976	1.35501	2.24498	3.10191	3.8348	1.85016	3.30697	1.98048	1.92934	2.95816	1.21339	2.67928	0.931489	2.95488	1.74922	3.52524
CaalfMp08	1.53892	1.32186	2.60374	4.50457	5.36247	6.94187	1.06335	1.34542	1.69645	1.973	2.72793	6.25131	0.377787	1.26813	0.80071	1.59625	0.463384	1.28946	0.928503	1.38237	0.867447	1.10852	1.10613	1.33385	0.450623	1.08575	1.17633	0.896441	0.781846	0.785014	0.493572	0.947627	0.674076	0.915228	0.992518	1.14281	0.883012	0.426024	1.52295	0.866458	0.932938	1.7256	0.67056	0.789684	1.37272	1.3608	1.45001	2.23226
CaalfMp08.1	0.205499	0.747588	0.248348	0.534679	0.557649	1.18447	0	0.278182	0.146941	0	0.347962	0.814403	0	0.0821036	0	0.170523	0.0450019	0.474997	0.158703	0.254612	0.092667	0.273278	0.0844036	0.0919301	0.288833	0	0.08976	0.302414	0.261008	0.199669	0.287602	0	0.360049	0.266649	0	0.0610415	0.471649	0.091022	0.379615	0.292299	0.284752	0.145532	0	0	0.0916525	0.290742	0	0.346861
CaalfMp08.2	0.30677	0.186001	0.444883	0.287342	0.681105	0.92253	0.0726748	0.332217	0.307095	0.275309	0.662285	0.486298	0.10328	0.0367694	0	0.190918	0.0403074	0.170179	0.248759	0.319273	0.166001	0.0815902	0.0755989	0.0411702	0.129352	0.216435	0.0803965	0.361156	0.23378	0.214608	0.0429334	0.172709	0.107497	0.0796111	0.237419	0.218696	0.168979	0.244581	0.0485736	0.130904	0.085016	0.0869005	0.213872	0.0944496	0.123137	0.130206	0.269776	0.58252
CaalfMp08.3	0.121398	0.036803	0.176053	0.426411	0.943367	0.456341	0.359495	0.657341	0.0868048	0.11673	0.539588	0.384885	0.0510886	0.0363769	0.0891727	0.0755518	0	0.084181	0	0.0451235	0.246342	0	0.0747918	0	0.127971	0.256949	0.0795382	0.3573	0.185028	0.0353862	0.08495	0.256298	0.177248	0.0787611	0	0	0.167175	0	0.048055	0.259012	0.126162	0.171946	0.246853	0.0467206	0.243646	0.171755	0	0.30736
CaalfMp08.4	0	0.0336313	0	0.0865919	0.656814	0.125104	0	0	0.039662	0.0711134	0.176103	0.175858	0	0	0.0814879	0	0	0	0	0	0	0.0737628	0	0	0	0	0	0	0	0	0	0	0	0	0	0	0	0	0	0	0.07686	0	0	0	0	0	0	0
CaalfMp09	0.429994	0.608332	0.519653	0.895025	0.636461	0.96982	1.01867	0.388052	0.819904	0.275639	0.364044	0.908847	0.723827	0.171797	0.210567	0.535212	0	0	0.249057	0.213104	0.145425	0.190606	0.0883046	0.096179	0.100728	0	0.281726	0.632782	0.109228	0.083559	0.300894	0.100868	0.209272	0.185982	0.369762	0.510902	0.0986896	0.0952289	0.453898	0.305809	0	0.507528	0.416361	0.0551617	0.479443	0.101393	0.5402	1.08868
CaalfMp10	0.524813	0.159102	0.380546	0.614469	1.74782	1.18368	0	0.177608	0	1.00926	0.16662	0	0.44172	0	0.57825	0.653233	0.172392	0	0	0	0.354986	0	0.323331	0	0.184409	0.74054	0	0	0.399944	0	0	0	0	0	0	0	0.361356	0	0	0.186622	0	0	0.304904	0	0	0	0	0.664371
CaalfMp11	1.14296	0.799611	1.91254	4.1862	2.92805	4.42862	1.19764	1.30918	2.26319	2.42345	3.01462	3.97211	1.47999	1.10649	0.839556	2.84527	0.462081	0.609662	1.12033	1.17647	0.713631	0.584589	0.974992	1.47491	0.679651	0.496238	0.230415	1.61729	1.00501	0.973849	1.35351	1.11371	0.308083	0.969696	0.850547	0.940166	0.605364	0.700963	1.18329	1.62573	0.974616	2.2415	1.32806	1.01509	0.99991	1.24389	1.27021	3.78418
CaalfMp11.1	0	0.1726	0.25802	0.1111	0.474027	0.64205	0.252896	0.0963384	0.305326	0.364963	0	0.507671	0.239598	0.0853009	0	0.177163	0.374035	0	0	0.211622	0.818343	0.04732	0.350762	0.382041	0	0.200842	0.186511	0.314191	0.596579	0	0.199201	0	0.207817	0	0.0917976	0.190256	0.196007	0	0.112685	0.0506137	0.295841	0.453599	0.0826931	0.109556	0.666552	0.201376	0.0894072	0.22523
CaalfMp12	0	0.486665	0.291006	0.626518	1.18806	0.905165	0	0	0	0.257263	0.254831	0.954289	0.337786	0.721546	0	0.499531	0	0.834878	0.232454	1.19338	0	0	0.247253	0.538602	0	0	0	0.295298	0.30584	0	0	0	0.468769	0.260375	0.7765	0	0.276331	0.266641	0	0.856264	0	0.568432	0	0.308906	0	0	0.756279	0.508049
CaalfMp13	0.493495	1.38387	2.63905	2.69641	1.55221	2.87536	0.876829	1.00206	0.793958	1.54218	0.940063	2.78694	0.986482	0.517564	0.543744	0.691033	0.567365	0.427755	0.464487	0.64201	0.250352	0.492197	0.950112	0.620902	0.0867022	0.609305	0.242498	1.22551	0.423088	0.647317	0.172665	0.520938	0.828611	0.880472	0.676336	0.659646	0.764532	0.819691	0.781393	0.658069	0.256431	0.786348	0.465902	0.189924	0.660296	0.436375	0.50373	1.87418
CaalfMp14	0.513527	0.800643	0.957503	2.23323	1.46591	2.92313	0.477935	0.645501	1.88842	1.55188	0.745312	0.814053	0.246983	0.351721	0.969969	1.18706	0.289173	0.813931	0.254949	0.436291	0.347352	0.585344	0.361574	0.295363	0.412441	0.517582	0.19226	0.431834	0.44725	0.256607	0.462018	0.51627	0.428445	0.333168	0.52045	1.43822	0.202048	0.487408	0.348476	0.834781	0.609921	0.675395	0.340968	0.3388	0.392627	0.62275	0.737305	0.742953
CaalfMp15	0	0	0	0	0	0	0	0	0	0	0	0	0	0	0	0	0	0	0	0	0	0	0	0	0	0	0	0	0	0	0	0	0	0	0	0	0	0	0	0	0	0	0	0	0	0	0	0
CaalfMr16	37.1962	116.43	93.3091	135.525	128.352	319.33	51.7447	106.81	73.2699	89.2575	95.4907	427.412	37.7444	42.311	46.4096	68.7757	42.5385	62.8278	42.2938	97.1934	49.3465	42.5533	57.6527	51.7396	35.9023	70.8191	52.8525	88.24	76.5943	57.7747	52.9949	74.5269	66.7356	79.204	83.4781	73.4578	55.8134	69.9696	73.5682	76.1066	67.7556	121.27	56.0762	79.249	80.9284	89.9442	106.27	169.44
CaalfMr17	42.7694	88.9154	117.502	167.685	156.658	334.332	61.0668	81.633	97.9023	127.884	123.297	437.974	42.3018	52.1023	60.6728	86.7354	41.2042	65.8194	38.5576	94.3952	43.7966	40.4926	56.9688	56.2245	33.1066	70.9187	51.4575	89.156	77.4024	59.8243	41.5374	74.8768	74.8532	69.1205	93.1348	75.2898	48.1972	59.2501	74.5923	77.014	74.7346	129.88	49.0047	70.5275	72.0703	82.3972	110.584	182.853
CaalfMt18	0	0.873941	0	0	1.06675	0	0.853673	1.95119	0	0.923974	0.915237	0	0	0.863822	0	0.897045	0	0.999502	0	0	0	0	3.55208	0	1.01295	1.01694	0	1.06058	1.09844	1.68059	1.00863	0	0.841804	0	0	1.28445	0	0	0	0	0	0	0	0	0	0	2.71621	1.82468
CaalfMt19	0	0	0	1.12508	0	0	0	0	1.03065	0	0	0	0	0	0	0	0	0	0	0	0	0	0	0	0	0	0	0	1.09844	0	0	0	0	0	0	0	0	0	0	0	0	0	0	0	0	0	0	0
CaalfMt20	0	0	0	0	0	0	0	0	0	0	0	0	0	0	0	0	0	0	0	0	0	0	0	0	0	0	0	0	0	0	0	0	0	0	0	0	0	0	0	0	0	0	0	0	0	0	0	0
CaalfMt21	0	0	0	0	0	0	0	0	0	0	0	0	0	0	0	0	0	0	0	0	0	0	0	0	0	0	0	0	0	0	0	0	0	0	0	0	0	0	0	0	0	0	0	0	0	0	0	0
CaalfMt22	0	0	0	0	0	0	0	0	0	0	0	0	0	0	0	0	0	0	0	0	0	0	0	0	0	0	0	0	0	0	0	0	0	0	0	0	0	0	0	0	0	0	0	0	0	0	0	0
CaalfMt23	0	0	0	0	0	0	0	0	0	0	0	0	0	0	0	0	0	0	0	0	0	0	0	0	0	0	0	0	0	0	0	0	0	0	0	0	0	0	0	0	0	0	0	0	0	0	0	0
CaalfMt24	0	0	0	0	0	0	0	0	0	0	0	0	0	0	0	0	0	0	0	0	0	0	0	0	0	0	0	0	0	0	0	0	0	0	0	0	0	0	0	0	0	0	0	0	0	0	0	0
CaalfMt25	0	0	0	0	0	0	0	0	0	0	0	0	0	0	0	0	0	0	0	0	0	0	0	0	0	0	0	0	0	0	0	0	0	0	0	0	0	0	0	0	0	0	0	0	0	0	0	0
CaalfMt26	0	1.74788	0	1.12508	5.33373	0	1.70735	1.95119	1.03065	0	3.66095	4.56984	0	0	1.05877	0	0	0	0	0	0.974961	0	0	0	0	0	0.944376	0	0	0	0	0	0	0	2.78884	0	0	0	0	1.02511	0.998638	0	0	2.2189	0.964288	0	0.905405	0
CaalfMt27	0	0	1.01653	1.09426	1.03752	0	0	0	1.00242	0	0	1.11116	0	0	0	0	0	0	0	0	0	0	0	0	0	0	0	0	0	0	0	0	0	0	0.904144	0	0	0	0	0	0	0	0	0	0	0	0	0.887345
CaalfMt28	0	0	0	2.25017	1.06675	5.41824	0	0	4.12262	0	3.66095	6.85475	0	0	1.05877	0	0	0	0	0	0.974961	0	0.888021	0.967209	0	0	0	0	1.09844	0	0	0	0	0.93515	0	0	0	0	0	0	0.998638	0	0	0	0	0	2.71621	0
CaalfMt29	0	1.74788	0	1.12508	3.20024	0	0	0	1.03065	0	0	7.99721	0	0	1.05877	0	0.946941	0	0	0	0	0	0	1.93442	0	0	0	0	2.19688	0	0	0	0	0.93515	0	0	0	0	1.14114	0	0	0	0	0	0	0	0.905405	0.912341
CaalfMt30	0	0	0	0	0	0	0	0	0	0	0	0	0	0	0	0	0	0	0	0	0	0	0.888021	0	0	0	0	0	0	0	0	0	0	0	0	0	0	0	0	0	0	0	0	0	0	0	0	0
CaalfMt31	0	0.873941	0	0	0	0	0	0	0	0	0	0	0	0	0	0	0	0	0	0	0	0	0	0	0	0	0	0	0	0	0	0	0	0	0	0	0	0	0	0	0	0	0	0	0	0	0	0
CaalfMt32	0	0.873941	0	0	0	0	0	0	0	0	0	0	0	0	0	0	0	0	0	0	0	0	0	0	0	0	0	0	0	0	0	0	0	0	0	0	0	0	0	0	0	0	0	1.10945	0	0	0	0
CaalfMt33	0	0	0	0	0	0	0	0	1.03065	0	0.915237	0	0	0	0	0	0	0	0	0	0	0	0	0	0	0	0	0	0	0	0	0	0	0	0	0	0	0	0	0	0	0	0	0	0	0	0	0
CaalfMt34	0	0	0	0	0	0	0	0	0	0	0	0	0	0	0	0	0	0	0	0	0	0	0	0	0	0	0	0	0	0	0	0	0	0	0	0	0	0	0	0	0	0	0	0	0	0	0	0
CaalfMt35	2.88277	3.49576	15.6774	11.2508	10.6675	7.58554	4.26837	2.92679	4.12262	9.23974	10.0676	11.4246	3.63953	3.45529	3.17631	6.27932	0.946941	6.99651	1.66974	5.35762	3.89984	2.87519	3.55208	2.90163	2.0259	0	1.88875	2.12116	7.68907	3.36119	2.01726	4.05744	5.89263	3.7406	3.71845	6.42226	0	2.87296	4.56455	6.15063	6.99047	4.0831	4.18707	5.54725	7.7143	6.11786	5.43243	8.21107
CaalfMt36	0	0	0	0	0	0	0.841817	0.962045	0	0	0	0	0	0	0	0	0	0	0	0	0	0	0	0	0	0	0	0	0	0	0	0	0	0	0	0	0	0	0	0	0	0	0	0	0	0	0	0
CaalfMt37	0	1.72361	0	1.10946	0	0	0	0	6.09804	0	0.902526	0	0	0	0	0	0	0	0	0	0	0	0	0	0	0	0	0	0	0	0	0	0	0	0	0	0	0	0	0	0	0	0	0	0	0	0	0
CaalfMt38	0	2.95475	0	0.950964	0	0	0.721557	4.12305	13.0672	1.56196	0.773593	2.89695	0	0	0	0	0	0	0	0	0	0	0	0	0	0	0	0.896441	0	0	0	0	0	0	0	0	0	0	0	0	0	0	0	0	0	0	0	0
CaalfMt39	0	2.29814	0	1.97237	5.61029	0.949864	0	2.56545	9.93754	0.809903	3.20898	1.00141	0	0	0	0	0	0	0	0	0.854595	0	0	0	0	0	0	0	0	0	0	0	0	0	0	0	0	0	0	0	0.875349	0	0	0	0	0	0	0
CaalfMt40	1.38295	1.67702	0	0	1.0235	2.07943	0.819065	0.936044	1.97774	0	0	0	0	0	0	0	0	0	0	0	0	0	0	0	0	0	0	0	0	0	0	0	0	0.897238	0	0	0	0	0	0	0.958153	0.979392	0	0	0	0	0	0
CaalfMt41	0	0	0	0	2.10386	0	0	0	0	0	0	0	0	0	0	0	0	0	0	0	0	0	0	0	0	0	0	0	0	0	0	0	0	0	0	0	0	0	0	0	0	0	0	0	0	0	0	0
CaalfMt42	0	0	0	0	0	0	0	0	0	0	0	0	0	0	0	0	0	0	0	0	0	0	0	0	0	0	0	0	0	0	0	0	0	0	0	0	0	0	0	0	0	0	0	0	0	0	0	0
CaalfMt43	0	0	0	0	0	0	0	0	0	0	0	0	0	0	0	0	0	0	0	0	0	0	0	0	0	0	0	0	0	0	0	0	0	0	0	0	0	0	0	0	0	0	0	0	0	0	0	0
CaalfMt44	0	0	0	0	0	0	0	0	0	0	0	0	0	0	0	0	0	0	0	0	0	0	0	0	0	0	0	0	0	0	0	0	0	0	0	0	0	0	0	0	0	0	0	0	0	0	0	0
CaalfMt45	0	0	0	0	0	0	0	0	0	0	0	0	0	0	0	0	0	0	0	0	0	0	0	0	0	0	0	0	0	0	0	0	0	0	0	0	0	0	0	0	0	0	0	0	0	0	0	0
CaalfMt46	0	0	0	0	0	0	0	0	0	0	0	0	0	0	0	0	0	0	0	0	0	0	0	0	0	0	0	0	0	0	0	0	0	0	0	0	0	0	0	0	0	0	0	0	0	0	0	0
CaalfMt47	0	0	0	0	0	0	0	0	0	0	0	0	0	0	0	0	0	0	0	0	0	0	0	0	0	0	0	0	0	0	0	0	0	0	0	0	0	0	0	0	0	0	0	0	0	0	0	0
ITS1	37.5487	57.1394	32.0316	32.757	8.17326	33.2111	40.1165	46.3443	26.8489	17.9344	7.94742	28.5943	13.6329	16.3256	20.01	6.41484	0	9.7002	20.8957	13.6831	17.9281	7.83266	3.17515	14.3272	21.7311	21.2972	25.0837	3.79214	5.04966	13.7349	37.6096	21.7613	13.7596	16.2407	8.54708	19.6826	31.9371	20.0556	29.727	10.4723	4.08077	17.7277	38.9246	22.1012	8.37335	20.3122	5.0872	17.2426
ITS2	129.448	172.589	110.081	100.513	37.1171	129.421	130.454	157.342	63.4842	78.6357	54.2233	98.3044	98.685	83.2644	78.1596	39.6482	9.79551	38.5371	72.6225	61.4671	46.7594	20.2787	21.7124	49.571	70.0143	68.8556	93.2493	23.9367	25.3077	48.9932	114.296	76.3122	47.102	58.4809	36.2795	45.9	89.5971	77.4494	98.7273	33.7402	20.191	59.036	114.975	86.0742	40.8066	46.0257	25.9689	61.7733
LSU-C2809	2.2492	0	0.815456	1.75563	4.99377	3.38193	3.33026	6.08943	6.43309	0.720903	2.14226	8.02232	0	1.34794	1.65214	0	2.95529	0	2.60552	0	7.60684	0	3.46426	5.28245	0.790324	2.38031	0	3.30993	2.57107	0	0	3.1657	0	1.45924	2.90121	1.00215	0	1.49436	0	0.799807	3.11663	3.18572	1.30673	0.865615	2.25707	0	0.706415	9.96557
LSU-G1431	0	0.747588	0	0.962422	0	0	0.73025	0	0	1.58077	0	0	0	0	1.81139	0	0	0	0	0	0	1.63967	0	0.827371	0	0	0	2.72172	0	0	0.862806	0	0	0	0	1.09875	0	0	0	0	0	0	0	0	0	0	0	0
RDN18	3670.1	4600.33	6986.25	8355.46	4620.41	12477.4	4214.3	4001.42	3742.28	6382.28	3530.11	15056.9	3299.13	2102.43	3466.18	3483.86	1627.09	3459.95	3083.49	4152.45	2165.92	1984.69	2035.51	2307.02	2980.09	3877.09	4201.23	4426.75	3342.01	3294.95	3788.11	3024.06	3407.75	3486.83	3546.74	3580.48	4439.49	3128.91	5024.69	3848.59	2442.81	5254.74	3568.74	3548.84	3448.62	3822.33	3273.08	5667.14
RDN25	2935.97	4543.21	4927.23	4800.06	3295.83	8925.15	3169.78	3951.53	2380.71	4082.03	2174.85	9905.22	1658.9	1337.9	1831.12	1228.48	1266.12	2223.99	1981.6	3126.79	1686.03	1004.27	1528.61	1691.6	2015.16	3021.3	2957.43	2141.56	2647.08	2356.13	2437.84	2315.69	2353.04	1925.67	2557.44	2366.05	2879.73	2401.46	3530.59	1880.87	1844.75	3499.22	2274.89	2817.71	2328.71	2103.04	2322.19	3115.71
RDN5	312.09	176.919	418.255	271.992	333.001	909.915	176.823	157.426	1340.16	2311.8	1093.95	1885.08	1541.9	583.408	1312.72	1379.6	75.0118	235.767	146.475	196.797	172.77	140.029	118.283	150.964	104.61	140.825	239.388	336.676	215.92	232.235	169.267	143.444	264.758	267.229	195.826	275.096	447.245	202.294	407.782	354.89	114.266	489.955	229.472	198.555	245.567	357.187	153.006	815.324
RDN58	1188.95	1291.19	1920.39	3548.35	1210.38	4306.62	1046.98	1249.46	3167.1	5274.08	3393.96	4935.07	5095.71	2395.44	3932.43	3865.22	471.058	1119.61	922.359	1143.6	891.071	865.964	650.574	654.35	576.73	711.909	1100.57	1654.22	851.92	925.697	805.531	546.34	943.346	1106.31	955.985	1158.25	2163.75	740.565	1596.16	1877.05	496.323	1550.6	946.378	966.826	1097.17	2303.26	659.625	2705.75
SNRNAU1	5.87188	3.81454	6.0825	19.9703	10.2434	13.5589	5.2165	4.25823	16.1948	47.8573	25.034	20.6111	29.6532	18.6005	23.7225	34.9774	2.75544	4.65342	7.28799	4.98873	5.67395	6.13531	3.61759	4.22163	3.83177	4.14278	4.39677	8.6411	2.55702	3.66769	2.34796	1.77097	1.46971	6.2586	2.70502	5.98007	9.53002	4.45858	5.97694	8.94867	3.48705	7.12869	5.84816	4.19681	4.48947	7.12079	3.95187	8.76072
SNRNAU2	0	0.577208	1.38059	2.97232	1.4091	10.7357	0	0.644347	3.74391	1.22051	5.1381	6.79099	1.60252	1.71157	2.09784	3.5548	3.12711	1.32027	0.551401	0.707704	0.643928	1.26598	1.17301	0	0	0.671653	0.623727	0.700475	0.72548	0	0.666166	0	0	0	0	0	2.29419	0	0	0.677046	0	1.34837	0	0	1.5922	0.673439	0.597988	1.80771
SNRNAU4	1.46198	1.77285	1.59014	2.85289	1.08198	6.04521	2.59761	1.4843	2.61344	5.62304	3.24909	9.84963	4.92203	2.62849	4.29557	1.81972	2.88141	4.05512	1.69359	1.63025	9.39445	2.43022	1.80141	6.86718	1.02742	0.515734	0.478934	0.537864	1.11413	2.5569	0	0	4.69607	0	3.30012	5.2112	0.503317	1.457	2.31488	0.519875	2.53226	1.03536	0.424688	2.81325	0	2.58552	0.45917	3.23881
SNRNAU5	0	0	0	0.591711	0	1.70976	0	0.513091	1.0841	0.971884	0.481347	1.2017	0	0.454306	0	0	0	0	0	0	0.512757	0	0	0	0	0.534835	0	0	0	0	0	0	0	0.983639	0	0	1.04392	0	0	0	0	0	0	0	0	0	0.476176	1.91929
SNRNAU6	13.5755	13.9296	13.6298	22.8231	13.1384	25.1229	3.71086	1.41362	14.934	18.0741	22.5447	34.7634	19.3365	11.2649	12.2731	15.5976	4.11629	4.34477	2.41941	10.8683	9.18254	4.16609	7.72034	0	4.40323	8.84115	8.21029	4.61027	11.1413	3.65272	2.92297	2.93958	5.48891	5.42005	8.08194	7.44458	9.34731	2.77524	1.65348	14.8536	4.34102	18.4885	1.21339	4.82271	6.28755	11.8195	2.62383	13.8806
TER1	5.63392	7.07304	6.34408	14.5379	8.92777	14.7001	6.94826	7.44713	5.35553	11.7693	6.39718	17.4417	7.19655	5.83919	6.28061	11.4263	4.18028	4.41231	5.18278	5.51862	4.70747	7.84471	6.20694	3.86946	4.47168	7.57567	4.51637	6.87658	6.21287	4.13454	5.84405	6.53028	5.76778	6.14934	8.84878	4.13454	6.52617	6.60558	4.88014	10.7477	6.9342	4.8348	4.12035	5.76497	3.81343	7.2676	5.57903	8.85219
orf19.10	1.38831	1.52319	1.15049	5.88271	2.44635	0.994044	1.84025	0.626448	7.94163	3.85646	2.35076	7.80754	1.44672	1.50555	0.291367	5.80124	5.08155	0.595956	2.75701	2.35901	6.79701	2.50558	3.66567	5.81137	1.11503	1.49256	0.433144	3.01593	4.08083	0.693734	1.94298	1.44225	6.37063	2.83082	4.94592	2.94561	1.27455	0.966315	0.418712	3.47927	3.48104	1.03001	2.30451	1.4248	5.39577	3.18013	1.99329	5.35617
orf19.100	10.0103	11.5496	7.3995	34.5165	3.38056	7.96425	9.15206	11.3801	9.65957	16.385	4.01123	6.62474	8.99801	10.3675	9.49473	25.2825	5.491	6.5371	10.5266	6.14116	7.55988	10.7271	4.84996	5.9346	7.44465	7.4054	7.76846	21.5248	4.44383	3.96607	10.2013	5.81355	4.48403	10.8452	6.58144	5.36957	11.5098	9.23367	5.00128	25.7123	4.64609	7.36451	12.8173	9.50039	6.37181	16.4315	4.63966	8.12009
orf19.1002	10.7582	11.3086	11.5641	11.1403	9.84246	6.78754	9.34937	12.1117	4.8707	10.0153	7.758	2.22819	12.8316	14.4176	15.4475	12.7851	11.1522	11.4713	7.57776	15.8747	5.66796	10.712	8.45989	7.14651	9.19414	10.222	11.0157	10.8994	6.63299	6.08272	7.30126	6.8101	4.23081	9.75065	7.87985	5.92558	10.0504	11.4939	8.17483	7.68964	9.02678	5.74287	7.88354	8.82168	4.7379	8.06935	9.74614	5.91985
orf19.1005	1.13144	0.377307	0.246124	1.05978	0.753621	1.06328	0.603092	0.268033	0.849478	0.725286	0.287371	1.03131	0.904684	0.88149	0.540212	1.54913	1.07781	0.470744	0.622575	0.883163	0.880106	0.752307	0.731917	1.10087	0.715616	0.359217	0.407716	0.541135	0.301782	0.659603	0.910501	0.398118	0.726865	0.844168	0.729712	0.756186	0.506377	0.300689	0.0895752	1.24724	0.940674	0.160254	0.361537	0.435439	0.681238	1.20057	0.888388	0.931001
orf19.1007	11.3065	20.8591	15.6261	5.95902	20.7406	17.8725	12.3053	19.3608	22.8029	8.73456	18.2244	20.834	8.29633	17.0268	17.6751	9.08142	22.4109	15.6136	8.7878	12.5719	28.6955	10.1523	18.0992	19.5835	11.4772	17.5905	15.0057	8.17716	19.2211	14.8167	11.0226	19.8581	24.6071	12.2885	17.3888	20.7538	10.9789	21.1235	13.8477	8.86585	20.019	16.6302	8.42158	14.4302	19.9122	7.58811	19.6675	27.4641
orf19.1008	0	0	0	0.253591	0	0.244251	0	0	0	0	0	0.515013	0	0.389406	0	0	0	0	0.188177	0.241518	0	0	0	0	0	0.229215	0	0	0	0	0	0.457268	0	0	0	0	0	0.431704	0.257209	0	0	0	0	0	0	0	0.204075	0
orf19.1009	0.637623	0.966508	0.462346	0.746552	0.235947	0	0.566456	0.863144	0.455928	0.613104	0	1.01077	0	0.191063	0.234182	0.198412	0	0	0.553978	0.711011	0	0.211982	0.392832	0	0.448096	0.449861	0.417761	0.93833	0	0	0.669279	0.44872	0.372387	0	0	0	0.219515	0	0	0.226737	0	0.225779	0.370444	0	0.213285	0.225529	0	0
orf19.101	10.4206	13.4113	10.55	15.347	7.05732	6.87351	10.3056	13.8401	13.4262	10.335	6.3671	11.2205	11.8322	16.8499	10.3985	12.2363	9.42938	8.93022	9.62304	10.4507	17.023	13.8576	7.20738	9.16943	11.1921	10.82	9.91912	12.0077	8.16601	6.47618	11.9699	13.214	14.009	11.5443	9.06662	9.11085	12.184	12.5406	7.62731	12.445	7.01541	7.03168	13.5933	11.2746	10.3913	10.5706	5.49592	10.8894
orf19.1010	20.4317	18.0092	19.6448	12.1543	19.5176	14.3457	16.7386	19.6775	25.6793	12.405	11.7733	15.5523	18.4847	20.7135	18.6444	12.8277	22.7657	16.1028	14.4931	15.9249	25.8746	13.4656	20.4065	20.8371	13.3465	13.5261	12.5609	9.13944	14.2671	10.1796	13.7305	14.9487	15.5597	11.5623	11.9582	13.9561	14.6258	12.8572	13.9666	10.8182	13.2827	11.6648	12.4456	12.1932	13.3677	9.29606	12.3818	20.6805
orf19.1011	32.4098	45.184	37.7581	27.9966	28.2636	22.038	31.8184	49.1123	29.7798	27.3921	27.9524	21.4342	32.5343	53.7539	43.4811	29.0348	39.1937	34.4266	27.5603	41.9715	39.7949	27.7263	33.6391	22.7867	33.294	47.2613	37.2955	25.8218	32.1317	26.6865	28.7824	37.7349	31.1047	26.585	31.7531	24.2362	36.1028	45.7747	33.4216	24.738	35.6483	23.2446	32.5016	40.5573	29.6576	26.7601	36.1778	25.9039
orf19.1012	51.6123	86.7623	80.1494	70.5443	83.4439	65.9477	50.6402	93.8557	47.834	62.6202	77.2187	29.8474	46.6101	91.8643	77.6132	56.9352	72.3262	74.0367	57.3511	74.7608	41.5034	60.0928	88.433	58.267	38.9174	67.9831	51.0862	48.4078	46.2533	51.1381	48.6719	72.3314	47.3488	45.4135	77.8601	59.8104	45.7561	75.7935	67.6927	49.6244	57.2444	56.1603	53.4077	70.7575	52.0152	52.6507	72.2149	78.096
orf19.102	16.6065	23.3617	25.7439	6.44923	31.3006	28.5984	16.6183	26.7988	31.587	9.59648	28.725	23.9907	16.0428	21.8655	31.6674	8.85859	28.6452	34.7732	17.1999	18.1834	32.1488	13.5984	30.2899	35.9004	17.4193	19.8543	23.3686	9.0289	25.934	27.8991	16.8871	24.4095	31.8668	13.64	26.3799	31.0548	18.0245	26.4147	22.7324	6.39974	29.4722	33.3119	15.3988	22.7938	29.3341	10.7637	23.9972	30.2392
orf19.1026	15.3559	27.2444	25.7817	12.2275	38.0601	57.2587	14.5271	28.9486	52.4689	13.279	37.7588	52.0342	12.9247	31.1289	29.2969	15.4575	39.473	36.59	14.804	26.9683	57.5109	16.5147	36.89	55.2556	13.8334	28.3576	23.4981	12.2089	35.7352	29.3199	13.7024	29.2285	55.1937	16.9165	32.3033	49.4093	16.0372	33.8255	21.1323	14.9523	32.7026	44.4484	10.9572	26.8916	44.8845	14.0707	29.3906	49.316
orf19.1026.1	8.33869	13.7888	19.5136	8.57981	14.0257	29.9207	7.85695	10.5184	20.0558	6.80319	16.3658	26.7378	3.82824	12.0391	17.2618	5.18957	17.6797	23.1292	6.1471	10.9891	22.3049	4.78844	17.2802	28.2317	8.25742	11.2315	11.6718	8.08789	13.5759	18.1193	4.77419	16.2711	21.0295	4.42638	19.8007	27.3588	7.30742	10.8286	7.50192	4.85217	14.4433	26.8426	3.52334	13.1285	20.2858	6.16695	16.19	30.2289
orf19.1027	35.8646	90.7269	84.3012	64.2646	106.785	57.2537	29.9778	85.3048	107.589	50.7678	111.347	112.976	33.523	90.0632	110.118	58.1245	161.238	39.9576	30.7593	32.6245	147.3	38.6821	150.239	64.5268	31.813	54.1845	87.7096	46.1982	110.098	23.2732	26.7097	48.9863	87.4983	33.3773	125.226	55.0463	30.5346	78.1618	89.7797	40.4566	104.439	44.4644	30.853	56.8428	80.1835	37.3061	97.6418	76.2142
orf19.1028	3.73245	7.73649	11.581	1.96484	5.91008	8.28775	2.46761	7.46136	14.027	2.1144	4.40929	11.4207	3.57984	8.53125	11.668	1.62062	7.69841	7.82477	2.51381	7.2271	17.0854	3.11662	5.40118	9.72705	3.11102	9.36982	8.1894	1.66058	5.42418	6.02177	3.34072	7.39133	10.4429	1.91472	5.76612	5.56923	3.34691	7.15113	9.20846	1.9137	3.84886	7.56101	2.5719	6.61436	8.94276	1.41228	5.0162	10.4939
orf19.1029	4.82625	8.1802	7.47632	4.62334	14.8555	21.853	3.44306	9.35442	19.2941	3.51566	11.492	15.2144	3.41588	7.03372	10.7159	2.79882	18.3035	12.0936	3.43075	7.99106	19.3644	3.3549	13.3803	17.444	2.77503	8.04832	8.62388	4.11613	14.461	8.76053	3.68426	9.34017	21.3961	4.98145	11.6725	15.6392	3.32308	10.3484	10.1602	4.21249	14.971	18.3324	2.03923	8.69605	13.2819	2.87096	11.2307	21.4532
orf19.103	3.79032	6.89442	5.69309	2.53591	6.81249	3.8673	3.68796	6.23039	3.09742	3.29746	3.78201	4.07719	1.5951	5.84108	9.94346	4.71779	6.40312	5.63211	3.76353	6.23921	3.84568	3.78034	2.66876	5.45014	3.04421	8.40455	5.1441	5.97627	3.09481	5.05067	5.87301	9.33588	5.6922	4.03995	7.33361	4.10141	4.66034	4.49692	3.00077	3.27329	3.18877	5.36852	4.08959	4.37617	2.53572	3.44736	4.42163	3.77004
orf19.1030	22.8484	76.1939	117.132	18.0839	195.053	317.246	16.6076	90.5179	239.409	22.9428	193.221	227.197	14.4568	90.5847	119.243	24.0143	194.875	204.972	19.7123	115.216	234.956	24.2757	199.927	309.479	20.2116	93.1139	101.544	20.6328	169.007	208.697	21.6907	135.494	278.265	31.4096	164.671	304.628	18.9775	99.522	124.915	21.9313	181.991	330.975	10.6288	76.0038	252.319	18.4801	153.709	325.095
orf19.1031	81.3753	87.0662	96.777	31.6103	109.189	95.8275	72.5749	90.6795	71.7683	40.2531	93.7215	51.9868	78.8907	78.9389	94.654	37.3997	120.318	102.835	74.7845	75.7712	50.1013	47.7506	95.7874	97.4236	66.8525	84.7071	98.1621	37.2065	99.2655	103.805	74.8579	90.1251	68.1713	52.3417	90.2566	90.0639	66.7028	91.3332	96.0078	36.7527	98.9829	103.876	58.6997	76.864	71.8218	35.8154	83.8761	67.7315
orf19.1032	10.1337	50.4758	127.992	20.7865	17.4413	35.7454	5.93197	56.7059	40.4008	12.8032	19.3412	46.4179	7.04159	66.9808	61.0642	19.1034	26.6299	65.5718	7.57582	78.1367	51.5281	8.85345	21.6336	36.0557	11.5932	96.8522	77.5889	14.3926	25.5025	42.3501	7.17365	54.647	53.4713	8.37112	24.5847	38.6415	6.65294	51.2006	98.9321	8.96687	22.2874	38.1777	6.98278	32.6512	46.2342	9.87768	21.1318	69.2512
orf19.1033	23.5814	62.7786	72.7539	46.2845	35.7938	40.578	21.5934	64.9671	122.861	27.3709	34.8532	68.8657	22.5937	85.5483	52.8478	42.9588	46.9276	56.3986	22.477	52.4207	120.636	26.4117	40.0583	63.218	24.5363	61.9861	45.938	29.1855	34.8945	33.4342	21.9885	44.5088	93.1955	21.3892	41.0116	51.9226	22.3847	62.5555	55.4185	28.5757	32.2792	37.8184	17.9899	38.24	73.2891	21.0139	30.2004	71.6958
orf19.1034	207.458	114.32	71.5178	210.122	25.2463	24.9494	218.616	119.335	162.393	197.876	26.134	155.617	230.787	149.551	84.433	216.916	38.3665	42.9387	222.928	107.777	258.455	246.051	28.6692	80.7391	240.774	111.574	66.9292	229.995	23.1707	37.8286	220.806	52.971	135.994	215.786	32.523	61.7886	250.71	124.778	66.3431	238.785	24.0198	27.7033	253.228	67.3549	129.735	198.036	24.4558	97.047
orf19.1035	5.46957	10.9525	10.0716	7.78025	20.6391	7.46666	6.37223	11.3253	11.1926	6.27419	24.9965	11.9789	3.96756	11.7962	11.075	7.88289	37.1624	7.76019	6.64871	6.4201	15.0906	6.19689	31.1257	9.34458	5.86685	11.8561	9.66624	8.04905	29.5887	7.63595	6.24472	12.6617	12.3361	5.76643	28.499	9.6519	6.39234	13.2448	10.3982	7.34479	32.9087	9.42889	5.22647	16.1475	10.8089	5.95652	22.9875	9.40667
orf19.1036	46.6283	53.0177	54.0085	59.9108	63.2797	35.2221	44.3758	49.7765	27.2036	55.2719	57.914	21.1565	55.0931	55.4571	59.1455	69.4113	71.926	61.7868	46.8624	49.7719	25.2841	50.7033	66.973	38.2377	54.0953	53.6441	53.3721	58.0649	71.7433	49.5884	48.827	49.7278	32.3744	49.7967	68.6812	41.7982	48.1201	53.6809	48.7966	51.9481	65.0714	45.7283	49.6113	54.0911	41.012	48.3415	65.4665	37.5408
orf19.1037	12.0636	15.3287	15.3184	13.4261	19.6503	13.8863	7.82847	15.9787	3.54945	12.8762	18.5453	5.39849	11.611	16.6041	17.1714	10.5611	18.1259	18.5717	10.6315	20.339	3.8652	9.63316	17.8871	7.97879	10.506	18.407	16.375	10.2355	17.4629	16.3202	7.83581	19.6602	5.09023	9.47439	17.1242	7.50966	8.46526	16.2218	15.7198	10.0984	21.8748	10.9959	8.71892	20.5258	6.37148	10.9021	22.0443	7.08775
orf19.1039	6.56372	4.87654	5.63084	3.10288	8.41543	5.69919	3.99692	7.13322	4.69334	2.66675	4.75477	5.42229	5.68012	4.21065	5.36462	2.3589	6.13416	4.87201	3.10568	2.81771	5.12757	3.87255	5.18293	5.0868	4.48278	2.4785	4.42159	1.97266	5.00201	3.01809	4.33429	5.33479	4.2113	2.33914	4.11398	3.29525	3.43729	4.66802	4.61094	2.03817	5.70045	4.32101	2.2558	5.19447	3.09234	2.55049	4.70369	5.14933
orf19.104	2.63327	4.49952	4.42635	3.83055	4.42918	3.59949	3.61538	6.15709	2.39642	3.68293	2.73608	2.2769	1.51115	5.09301	3.60477	4.54398	2.98812	3.40298	4.22902	3.20329	3.72424	3.66097	3.46588	2.00795	3.19642	2.61788	4.54847	1.76143	1.82431	2.86094	3.93661	3.03241	3.2855	3.3392	2.47027	1.70659	3.54382	4.05575	4.83282	2.04302	3.15126	2.11915	2.85112	3.86945	2.72256	2.54016	2.48113	3.40927
orf19.1040	11.8998	10.0049	9.54905	9.41234	10.9205	10.3778	10.8066	11.2761	11.3452	12.8153	9.57097	9.18041	10.0157	10.84	10.023	5.72718	8.86014	9.79202	8.45482	6.36933	10.8395	8.65084	10.1661	9.58211	10.3698	9.17926	12.8904	8.28895	9.31033	6.65984	10.3256	10.8309	11.2123	8.13218	8.59567	9.89725	10.4877	10.0145	11.3052	7.10899	7.03537	6.96659	9.49458	9.28154	10.9331	8.7547	10.4648	9.03854
orf19.1041	3.989	5.21252	4.98699	2.79154	6.05708	5.01551	4.84723	5.67917	6.34393	3.61517	5.45882	4.57905	5.20981	7.21303	8.48722	3.63822	7.95227	8.87058	5.09898	8.12932	6.1872	3.2011	8.55913	8.30707	6.42828	6.21098	7.93073	4.25086	6.28945	5.53309	5.29396	7.01804	7.67185	4.32821	7.45189	8.02869	5.54055	7.4482	8.54856	3.0326	7.43341	7.45207	3.75598	8.52293	9.89237	3.0651	7.86266	7.35697
orf19.1042	1851.37	2840.19	4899.55	4507.21	4887.08	3765.84	1868.15	2885.16	2611.25	2835.34	4370.16	1757.67	1988.52	2745.1	3941.56	3882.7	4632.81	4376.65	1787.9	3588.67	1858.89	2562.03	4471.98	3747.43	1539.28	2790.9	3769.61	2556.69	4430.78	4006.64	1697.71	3548.05	2478.44	2091.74	4345.36	3774.49	1644.42	2611.7	4225.1	3103.59	4357.92	3694.69	1738.8	2879.73	2927.68	2200.06	3976.43	3443.97
orf19.1043	8.47247	11.0176	7.76015	12.1823	10.313	7.37542	10.4979	14.2609	8.92784	6.28866	7.36178	8.65929	8.16316	13.2951	9.90837	12.4189	9.96042	9.27642	11.1061	13.3427	8.44541	9.26555	7.0055	8.75229	9.47958	9.2023	9.93344	9.35111	10.3646	10.1385	11.9355	14.906	8.39879	10.632	11.4318	9.63618	10.8997	14.5912	9.0023	12.289	11.1993	10.5002	14.184	18.1053	8.65128	9.46335	8.75323	10.161
orf19.1045	2.60183	7.42027	6.21881	5.5661	10.2697	7.60696	3.25312	6.00055	5.78797	5.25064	7.58733	7.86704	3.64981	7.44986	6.44134	3.05857	7.15377	7.28356	3.73961	5.51603	9.51643	3.20368	6.41181	6.5956	3.31832	6.32284	6.75558	3.89977	7.41705	7.35933	5.12484	8.40907	8.44182	6.7521	7.14716	6.95563	4.51184	10.3719	7.24762	4.38614	7.54433	12.7616	4.03094	6.08213	6.18887	5.9988	9.44281	8.9662
orf19.1047	11.1168	24.8686	30.8757	10.3375	59.6704	69.4563	10.5772	28.5761	66.3753	9.62165	54.7631	46.2512	8.57977	27.6352	28.5656	10.5901	70.924	42.9684	10.9486	28.5815	62.9787	10.6472	62.728	73.0614	9.78669	25.2851	22.2976	9.47907	46.4265	35.5627	9.63263	34.2305	61.8776	11.2742	42.9922	62.0133	8.73205	29.5971	25.0688	10.1039	47.6303	62.1296	6.24874	23.3842	51.845	9.31194	44.8222	64.8524
orf19.1048	22.0497	26.7384	5.52067	299.071	604.594	6.76469	36.7178	28.0415	17.7462	248.971	545.094	15.9094	27.1306	33.8952	4.50309	341.158	787.306	7.19931	25.6002	94.675	23.4754	244.638	649.44	7.16575	19.248	25.8814	3.36873	292.328	381.506	4.95735	29.0603	63.3216	15.5917	189.5	525.533	6.16785	24.0328	35.212	4.46201	287.544	490.295	3.43119	36.8227	82.8047	8.26865	230.334	657.992	8.88717
orf19.1049	9.79651	6.57622	5.58134	6.69089	5.43766	5.39231	6.21649	7.57796	9.63177	5.15846	5.33184	5.82361	7.65648	6.91944	6.68201	6.6412	4.25233	4.60967	6.18088	1.82067	8.51966	4.4201	5.06551	4.8129	4.91757	2.22162	3.32388	2.57439	2.13304	2.44763	5.99834	3.81643	6.3344	4.76687	3.27192	5.14439	5.42034	7.55482	3.60092	3.73243	3.03006	2.97333	4.6752	4.30884	4.21319	4.3313	4.61524	4.98278
orf19.105	70.9813	45.918	46.646	46.9496	32.0677	30.0041	66.126	47.7217	38.5926	54.6989	36.6843	25.8331	63.5019	47.6073	50.6734	54.6423	40.5769	47.9686	71.1088	48.4583	39.9779	47.7018	37.0569	38.1298	90.0829	56.9845	56.3425	50.8999	38.5963	47.8064	79.725	52.9615	45.7279	50.4286	44.1242	40.8138	88.9146	49.2431	48.2213	46.4943	38.7104	37.4824	70.663	52.1483	49.7114	54.7161	44.4077	47.4544
orf19.1050	5.32659	6.3218	6.08115	2.65385	6.70998	4.77141	2.08077	6.82701	4.78119	2.68802	4.53362	2.33552	5.43712	4.27893	4.66186	4.30244	6.32867	6.05125	3.8073	3.95977	6.13265	4.06921	7.75027	3.72638	5.73444	4.95744	4.23244	4.00271	5.87294	3.5017	4.44111	6.53999	6.02314	3.89697	4.60482	5.45358	5.30629	5.87318	2.96089	2.82103	5.26082	3.53145	4.34564	4.36163	3.6393	2.56548	5.05443	3.22805
orf19.1051	1907.22	1765.44	1280.44	2600.77	3611.94	1882.48	1872.81	1824.74	1980.75	1754.53	4050.54	1484.85	2240.39	1946.34	1671.64	2563.69	2787.78	2269.61	2806.61	2333.06	1299.84	2817.9	3121.27	2366.06	1963.26	2045.56	1689.47	2287.74	3237.53	2486.93	2201.55	2781.49	1926.31	2458.48	3315.62	2689.36	1786.7	2211.33	1595.86	2301.1	3280.17	2370.08	2195.08	2522.86	2332.11	2658.86	3814.66	2285.81
orf19.1052	1851.73	1842.23	1385.94	2412.69	3616.58	2004.13	2061.23	1908.11	2015.98	1980.92	3972.99	1310.84	2193.06	2001.62	1863.44	2348.76	2967.48	2431.03	2777.66	2333.64	1564.99	3023.29	3177.66	2454.54	1655.61	1707.88	1458.74	1959.74	2706.4	2158.88	2060.37	2476.34	1877.14	2423.36	3032.08	2528.89	1697.06	2093.78	1563.31	2122.54	2985.16	2205.6	2074.01	2228.84	2185.46	2369.87	3441.06	2143.38
orf19.1053	23.4689	23.8572	24.1029	12.8709	28.4747	18.4968	15.3465	24.5063	23.2692	13.8699	20.4973	14.7984	20.8546	25.3064	33.3887	19.1125	26.9963	25.8933	21.9315	19.3276	22.2479	14.4446	23.2203	20.139	22.6243	22.9596	23.5506	14.1871	20.5445	22.2775	17.2774	26.3397	20.0756	16.4149	18.8498	23.2461	22.4068	27.0698	23.1389	12.906	21.1561	20.513	14.0404	24.0409	20.6035	11.788	17.9205	20.2667
orf19.1054	39.2929	51.2486	58.6323	66.6661	51.7082	48.6331	28.9585	45.9216	27.3734	40.1712	45.5675	21.4303	43.7058	42.932	64.9639	61.2527	54.0353	70.1761	31.1014	43.017	20.5958	45.4481	41.3324	36.2858	45.549	53.1269	70.1963	58.4745	55.9404	70.4885	32.9773	57.7935	33.4997	37.2963	56.4688	42.8959	41.6697	50.1976	68.3175	56.5187	49.3697	60.2169	30.3888	57.0846	35.6691	39.9511	49.2842	38.8657
orf19.1055	120.23	117.639	115.721	86.1498	136.236	97.0854	102.195	119.374	61.748	84.2582	137.436	53.7613	121.072	115.324	146.373	87.1472	145.018	112.319	115.235	119.999	62.7679	91.9972	146.479	89.1079	105.56	103.844	110.865	79.4552	113.56	87.3361	95.8177	123.39	65.7124	83.2654	133.954	87.5114	108.954	126.266	103.243	75.7232	118.393	74.2771	90.2239	114.086	74.6353	84.6011	142.603	77.2583
orf19.1057	65.1735	52.7968	42.0503	54.5153	46.2406	34.4201	46.2556	45.5706	43.3923	50.295	50.9594	45.2534	63.7705	49.3879	52.2251	44.9184	50.1297	48.3057	56.4679	34.035	55.1349	42.1409	47.6742	33.9745	66.1154	45.095	51.6408	51.9181	49.3931	38.518	52.1392	52.309	41.3134	44.0308	50.4861	42.0782	63.9124	57.1383	44.2061	47.6278	47.7664	33.0588	53.615	51.132	40.4781	42.4207	53.2315	47.2753
orf19.1058	73.134	92.8515	81.8584	79.881	56.3955	52.0307	71.4393	89.4495	53.961	74.412	58.5927	34.7217	73.2255	95.0122	88.6027	74.5343	56.9947	65.1785	70.3632	77.4465	81.0083	51.8098	65.8466	51.9567	70.1948	76.8777	69.543	63.6537	48.8133	53.0798	63.4555	76.9418	63.0647	62.6539	64.4197	49.8626	75.2803	89.5165	65.7686	63.1829	54.8353	50.8368	64.4467	75.5597	54.4267	60.7629	64.0525	53.0481
orf19.1059	1867.84	1442.37	1151.13	1828.47	2955.01	1502	1848.82	1485.54	1558.57	1614.27	3294.66	1116.47	2235.73	1597.7	1405.11	2015.85	2283.17	1810.49	2695.36	1994.54	1252.75	2361.93	2571.35	1747.24	1728.1	1473.57	1412.49	1704.46	2405.65	1896.58	1932.65	2101.93	1593.82	2056.39	2787.67	1917.12	1722.61	1633.55	1304.74	1652.94	2578.61	1752.85	1868.57	1988.1	1824	2046.17	3062.37	1873.62
orf19.1060	1.60531	2.91999	2.18254	2.19281	4.75225	2.11205	1.18845	3.12382	2.72618	1.54358	2.29348	2.06763	2.19561	2.28489	2.80055	2.74742	2.24109	1.8089	2.20831	1.6409	1.3573	2.66848	3.21429	3.50092	2.39731	2.54833	3.02385	2.65768	2.44672	3.27551	2.24668	2.96551	1.87508	1.0415	2.84717	1.25171	1.24349	3.06637	3.49501	1.2844	3.1976	2.84216	2.09846	1.85343	1.47668	2.41316	2.64698	4.44543
orf19.1061	2285.81	1981.97	1393.31	3283.48	3379.5	1815.84	2445.96	2010.44	1809.29	2427.44	3931.96	1132.84	2515.11	2178.83	1744.33	3296.39	2861.57	2269.83	3434.67	2405.81	1123.22	3524.33	3013.49	2101.59	2128.89	2011.13	1589.31	2763.97	2800.97	2297.46	2649.85	2703.28	1646.75	2990.06	3110.63	2352.68	2114.79	2364.22	1587.89	2979.12	2983.98	2151.68	2744.97	2535.24	2060.43	3342.66	3692.64	2086.71
orf19.1062	1.98716	1.25505	0.120075	0.387772	1.40938	1.49396	2.45189	0.840622	1.12488	1.69844	1.15663	1.24691	2.02098	1.68711	0.425735	1.13364	1.84945	0.459318	1.96626	0.553967	0.896081	1.37634	1.98942	1.33343	2.44386	0.408915	0.542481	1.34031	0.63098	0.530964	2.54933	0.815756	0.628629	0.966927	0.801001	0	2.50844	0.880174	0	1.35437	0.344191	0.527731	2.69381	0.509844	0.609311	0.937148	0.884162	1.04816
orf19.1063	6.3044	13.143	9.20536	8.42627	9.71503	6.49274	7.46766	12.5675	7.71903	7.4183	5.37403	3.97017	6.97806	10.403	8.11991	8.33079	7.99985	7.1264	7.30316	5.39288	5.66629	7.69468	7.18285	6.43255	5.52293	8.71307	7.46894	6.98997	6.51555	3.67532	5.92241	7.96166	4.3376	7.73215	5.73692	5.69494	5.64904	10.3855	7.3158	7.06328	4.66705	4.83167	6.42229	8.70801	3.98654	6.59799	3.68886	5.73966
orf19.1064	868.844	1186.22	1808.14	276.024	1046.55	1674.47	601.423	1240.23	937.314	365.447	1328.11	914.107	920.729	1259.06	1746.59	371.291	1713.59	1875.76	778.434	1430.88	858.376	468.651	1395.53	1281.37	842.743	1283.86	1734.47	365.16	1403.15	1837.63	714.612	1527.02	1008.23	540.351	1343.42	1372.66	846.474	1134.46	1826.14	435.62	1195.55	1737.33	601.413	1194.6	1101.46	411.733	1099.12	1194.55
orf19.1065	176.373	1130.76	3606.71	88.8254	81.7965	172.855	210.48	1135.01	227.119	58.7305	83.2559	167.084	244.717	964.023	3438.54	43.709	90.511	814.152	207.067	497.217	247.386	72.0138	98.2504	387.12	287.344	1060.13	3559.08	74.1354	122.497	581.896	232.723	624.802	316.882	72.4254	134.798	389.16	234.336	1077.37	3796.98	45.0666	106.501	391.283	269.149	908.589	334.833	83.0036	119.18	294.936
orf19.1066	4.14705	7.86776	13.3863	3.34143	5.94031	4.02296	3.24842	5.88545	5.54802	3.60169	5.09662	2.43874	4.61641	8.09734	5.89589	2.66417	6.32779	5.28756	4.02919	4.27629	4.25287	2.66848	5.43956	4.48835	4.13654	3.11463	5.78477	3.34671	2.44672	3.66545	3.18279	5.27203	3.67203	3.29808	4.05505	3.93395	2.30276	5.4217	7.41366	4.56674	2.3171	2.9369	2.17618	4.73656	1.52143	1.4195	4.03349	6.35061
orf19.1067	177.595	133.02	44.656	261.595	15.1285	15.6619	171.885	136.067	43.1052	218.757	17.4442	37.7709	170.956	166.281	48.1066	222.997	18.8183	26.0023	145.474	103.373	63.3216	178.253	14.4388	19.658	163.054	96.6377	33.9519	216.61	11.7083	18.3689	145.595	60.108	33.0778	177.393	27.459	17.5199	177.057	116.091	31.9547	219.644	11.8172	12.909	180.109	81.8777	30.3125	195.723	16.1118	28.5971
orf19.1069	34.1128	63.5134	206.728	92.8226	44.898	73.5482	32.8073	60.926	336.448	50.576	56.8742	333.975	35.6091	74.6941	222.671	76.7761	97.8653	56.4281	36.7207	57.0468	433.509	46.1667	68.8417	109.594	35.3124	64.1354	208.269	74.6466	69.6141	40.3666	35.6508	55.1212	239.963	43.8516	76.9414	94.3661	39.4968	74.7041	193.021	81.8633	70.2871	45.3925	31.7027	75.2994	224.517	50.5549	65.9198	212.985
orf19.107	6.56016	11.7089	13.3488	2.6883	17.2961	27.8657	4.88092	10.7953	33.334	3.65333	21.6085	24.0809	3.58898	10.4185	14.7574	2.70479	23.1921	21.0676	3.94221	10.3327	36.3306	3.21693	23.1889	32.6301	4.32208	11.947	12.6795	3.07721	18.185	19.6241	4.36104	14.8598	37.0677	4.94775	18.2194	32.1159	5.50503	12.7488	15.5809	2.42025	20.0552	31.7369	2.85848	9.81481	29.8709	2.78441	15.9937	33.2964
orf19.1070	10.8688	15.333	27.2324	13.4395	13.9372	21.3585	11.0897	19.6658	21.0834	11.727	10.8645	16.8029	11.1405	16.4453	27.5079	15.0687	18.8054	19.5507	9.97277	17.3596	18.9251	10.5897	12.6629	19.4245	7.63813	15.4883	24.3949	9.73925	14.6793	18.8833	9.11163	16.0549	18.1001	8.93653	15.4075	16.8775	8.07636	11.94	22.4916	10.7911	10.3634	14.4036	8.00253	13.4184	16.9901	12.4083	12.5053	16.6198
orf19.1075	12.3636	4.76044	2.74839	12.3273	11.087	4.47793	9.83455	4.459	7.42089	9.60314	10.3146	6.22308	9.64656	4.7594	4.70657	14.378	8.77465	3.06637	6.0112	5.63542	10.1331	6.72061	9.17386	4.60234	9.51315	4.83898	3.19289	9.76124	8.80301	2.73578	6.06246	5.77935	7.11525	8.60684	8.84689	6.59442	8.57503	5.99589	2.42919	7.63767	10.6918	3.06773	5.45278	5.90435	4.28657	8.29921	8.61652	4.85536
orf19.1075.1	49.4971	205.616	122.707	185.345	351.468	235.343	120.825	194.22	488.321	162.933	301.125	712.536	63.6164	148.318	124.796	96.1597	405.594	141.002	134.823	184.974	988.566	104.96	436.813	374.778	73.3296	208.586	128.843	157.492	677.945	156.367	146.97	254.658	723.077	144.942	574.178	325.445	77.8332	181.316	103.791	176.486	574.178	178.109	155.053	319.717	386.175	164.189	454.608	404.745
orf19.1077	5.40536	14.101	19.762	8.47384	8.20253	12.9427	6.05301	16.6942	33.4539	8.76442	6.11458	15.4453	4.28192	14.5638	23.456	7.1238	9.4299	19.0562	4.60419	10.9407	57.8849	6.64455	7.52788	18.0443	4.88401	11.9216	17.8861	5.1805	6.71544	13.9289	4.70426	12.6586	34.5928	4.86253	7.47032	19.3483	4.72265	15.1499	16.6141	5.16875	5.75912	11.9344	5.01407	11.4678	26.4377	6.10519	7.81791	13.7143
orf19.1078	55.8137	136.383	101.613	138.385	188.577	151.711	75.6449	143.629	160.438	102.407	141.353	79.6548	61.3328	145.938	86.819	123.942	229.581	165.973	68.7839	132.274	153.611	102.708	181.946	150.132	33.6524	100.846	61.3844	69.9981	145.482	110.592	56.1472	116.652	114.766	57.3039	155.658	120.453	42.5102	119.281	69.2924	70.7323	143.748	118.41	65.7834	110.082	97.5002	80.5518	126.958	116.425
orf19.1080	0.57279	1.54353	1.3383	0.54645	1.60144	3.58857	0.414626	1.46461	1.1832	0.734352	1.69729	1.91689	0.214267	1.1061	1.16873	0.633733	2.1742	0.485454	0.442356	2.12905	1.5928	0.592442	2.31338	1.58013	0.760342	1.75118	0.833964	0.561948	2.81304	1.11308	0.534424	1.74674	1.70978	0.165163	1.55976	1.02085	0.306748	1.05711	1.05811	0.362102	1.58739	1.62258	0.480679	0.538856	1.19217	0.720345	1.67905	3.02128
orf19.1082	4.36327	7.93661	7.33436	2.63174	12.9167	14.3142	4.58105	8.05433	7.658	2.54272	7.55603	6.13075	3.33858	5.22981	6.9928	2.22175	9.25103	10.1771	1.72313	5.89753	9.39061	3.56056	9.77511	16.1033	2.36944	4.89747	6.23727	1.89712	5.28996	8.90292	2.22055	5.58292	8.68722	3.60286	6.5235	11.1344	4.09677	9.09214	6.12366	4.23154	6.87048	11.096	1.15225	4.57971	8.62439	1.9642	9.84189	13.9344
orf19.1082.1	1180.95	3020.99	4356.68	4366.19	4582.8	5153.08	1849.59	3070.85	3231.96	3344.93	4312.01	4089.85	1030.89	2970.43	3977.88	3846.94	4204.72	4540.05	1594.8	3564.81	2532.65	3273.78	4116.73	4110.77	1321.09	3355.13	4344.46	3794.63	4610.33	5021	1897.74	3799.61	3178.62	2956.98	4351.71	4014.44	1278.42	2998.46	4382.84	3728.08	3993.38	4581.75	2107.87	3302.44	3437.08	3315.79	3898.86	3999.67
orf19.1083	17.6549	28.122	23.9761	19.1528	29.2326	35.32	14.0007	28.4563	31.881	19.1819	28.1208	27.0382	17.5041	32.6383	22.2001	18.9953	29.0949	28.2198	13.6057	23.2461	33.0931	17.0116	27.4689	37.2474	16.8233	25.9676	18.2331	21.3573	25.5403	23.0271	16.0187	29.4817	33.7288	16.4048	29.5274	29.9987	19.3674	28.8276	18.5969	21.7071	26.1223	35.2839	16.081	28.5602	28.8271	16.2994	28.1946	36.3656
orf19.1084	26.3499	32.64	33.786	19.1947	23.3312	33.4407	22.3472	34.4562	24.4889	19.3088	23.4218	37.3602	23.7581	32.9108	32.3002	20.4722	31.0331	28.4398	23.9317	27.371	26.2772	17.7341	28.081	29.6205	22.6063	31.9071	31.8687	17.3724	25.4035	24.9451	22.6993	31.4692	25.2466	18.5548	24.0733	28.349	21.6366	36.4519	31.3452	17.7295	29.4347	28.6139	20.8603	31.7766	23.4664	18.1734	26.4529	22.3628
orf19.1085	167.05	124.632	112.955	182.846	126.773	100.604	164.924	133.778	99.453	187.421	130.336	92.2548	166.356	145.914	137.548	232.437	136.87	124.569	175.707	133.545	98.7333	205.015	136.742	105.218	163.079	118.375	107.722	189.491	111.796	101.74	147.529	113.645	111.157	177.245	137.198	95.1101	160.082	133.166	115.33	179.197	128.519	99.5365	169.778	127.904	92.0695	173.685	136.109	102.4
orf19.1086	36.4673	47.774	51.6944	18.9338	46.8049	47.4231	37.7155	47.29	42.4024	24.8158	41.6524	26.6476	32.3526	40.6907	55.5851	18.7084	42.1959	45.6771	28.4168	38.9142	51.3704	18.5316	40.6499	39.0206	32.939	47.0148	57.6514	21.4743	46.1926	48.1694	31.1893	50.1324	45.6975	25.1159	44.4254	43.1827	34.2331	50.4585	50.8493	16.122	42.0336	46.2615	28.567	45.1384	38.6463	22.3498	40.0355	28.4891
orf19.1087	3.46624	5.04908	3.18772	3.06854	3.31612	4.00426	3.68021	4.52054	5.1686	3.60392	2.60357	3.45097	3.05975	4.02796	2.82557	2.81489	5.88738	2.81396	3.28085	4.05373	6.34752	2.44528	3.15117	3.12016	3.50537	3.69811	3.0465	3.29695	3.67235	2.76003	2.89883	3.21277	6.12247	3.15386	3.32602	3.27718	3.1725	2.97699	3.14579	2.70567	3.28012	2.81398	2.75056	3.67663	4.07223	3.88736	3.66425	3.8261
orf19.1089	27.5953	58.4345	18.4008	56.393	383.723	69.954	31.7016	67.5778	15.2699	38.7568	194.769	27.1481	23.4597	56.0958	15.8901	45.6533	394.378	36.8285	23.2926	51.7496	15.7579	27.7533	242.715	28.3806	19.4904	52.8312	17.5349	32.8549	324.743	29.5072	25.2295	57.0887	15.6304	23.1215	220.187	21.0072	19.6689	50.1198	16.5774	30.6712	266.032	47.9239	18.852	50.8062	14.3794	25.9954	159.054	35.899
orf19.109	31.9383	43.1794	67.3081	38.084	37.1151	47.8187	27.4882	39.463	42.6134	37.4185	31.1102	40.8266	29.5697	37.2224	61.7453	32.1411	44.1969	62.2472	28.4964	31.0678	43.5282	29.0077	41.4469	68.8542	30.6111	38.3547	58.8141	37.4505	47.5392	58.3538	33.1435	34.623	51.0767	32.0515	39.2246	63.7646	33.267	41.401	62.0298	38.2277	41.525	55.5353	29.0175	39.2809	53.5986	31.6306	40.5082	53.0339
orf19.1090	3.52891	5.70573	5.54416	0.918173	3.48225	7.07485	2.7867	4.37897	4.6261	1.5081	0.933647	6.06028	1.48509	3.70103	7.77647	2.37923	2.12517	4.69019	1.53299	3.49785	4.37612	2.34642	3.26118	8.68264	1.85999	3.9421	3.85349	3.02935	7.84374	4.80032	4.32147	4.96687	5.66766	2.2895	4.74156	8.90996	3.03726	4.6892	4.88918	1.67316	4.68614	6.24785	2.05022	3.16895	6.09884	1.66424	3.69447	5.39802
orf19.1091	3.99875	5.86675	8.66279	0.886282	21.2274	27.8361	2.39753	9.35593	22.3801	1.61395	19.7798	15.3386	1.24653	6.59763	8.8481	1.65908	19.7839	14.2408	1.83002	10.2392	27.8158	2.33057	18.6441	26.0376	2.28977	7.14016	6.85709	1.48931	16.5158	13.1813	2.93637	10.4225	25.4007	3.84345	12.8312	22.3481	2.31142	9.47906	6.7615	1.40439	17.2726	24.8925	1.11857	6.99173	20.3114	1.67629	13.2413	23.7794
orf19.1092	8.72501	13.2453	17.9332	7.62966	21.1195	17.0154	7.45979	11.6778	11.0234	8.41053	13.4546	7.69549	9.99392	10.4185	16.5283	11.5132	22.6695	17.5137	9.27132	8.19303	10.2058	9.24731	16.1665	14.0865	8.2523	11.8949	13.4101	8.44723	14.9979	12.2382	8.95161	13.4806	9.99966	9.27836	13.0313	14.5563	9.39525	11.2451	13.5035	6.905	15.6805	15.8423	6.82223	9.13945	12.5518	6.86821	11.3733	12.2909
orf19.1093	45.8136	44.3921	41.361	25.4518	34.1923	31.8235	38.2416	44.2274	36.4806	34.3591	29.1722	37.6762	38.1979	40.8102	50.431	31.4034	41.7979	40.4489	37.4491	37.0637	39.223	31.8922	35.1953	28.4617	42.7768	51.4129	52.8458	33.8997	44.2889	46.3947	39.5842	50.2836	38.3631	37.8726	34.7907	33.4654	42.0298	55.1035	47.5431	30.3184	43.7222	37.2276	32.3648	50.726	37.8439	33.2303	34.6413	26.0303
orf19.1095	70.0024	73.2533	74.142	64.3486	66.4688	69.1917	57.9801	72.0332	47.1327	61.2742	68.3099	38.7266	58.0966	78.0484	82.0242	62.4739	75.2284	78.172	61.7969	72.446	45.6074	62.4938	71.9705	70.7582	62.8047	74.5844	71.7652	60.2016	68.1051	64.6846	58.0611	79.5842	61.0133	57.174	67.2056	71.4052	69.0575	72.4201	66.6733	62.6738	71.3957	75.6836	56.05	65.5057	61.9864	55.5528	72.4308	64.2139
orf19.1096	4.18658	9.33098	7.81416	3.26786	6.88535	6.81959	4.08664	8.42227	6.3475	3.40435	3.98752	5.00821	5.25296	9.36233	8.42844	4.89739	10.0849	8.62865	4.01907	8.96224	6.84356	3.14456	5.77953	6.52902	3.97736	8.01341	9.29566	4.27847	7.0013	6.73447	5.20821	7.61117	5.07123	3.97368	5.2002	7.87602	4.08373	7.67501	8.19414	3.25316	6.9829	6.80826	3.64846	7.161	5.8091	3.97622	5.74658	5.83967
orf19.1097	60.4301	14.0748	8.30099	30.3681	5.21379	11.6999	35.662	14.813	10.9316	20.8217	7.38826	21.0882	83.0006	16.8966	6.89267	37.4648	8.98145	5.84615	35.4784	9.11135	9.40344	27.6255	7.15966	5.90913	43.4621	14.4324	7.47215	26.4175	7.53598	6.16894	35.0336	8.40178	8.61659	23.3776	6.88981	4.64407	42.374	11.9221	7.32604	28.2649	8.06151	6.5022	32.8188	9.51163	7.53311	17.6059	6.5381	6.06734
orf19.11	1.27923	4.99846	0.206129	22.522	2.10386	0.534299	10.7753	3.36716	4.26863	20.5007	2.79783	9.57603	1.55522	1.61847	0	20.9647	1.58744	0.49281	13.6663	11.0947	9.13349	13.7038	2.36435	1.62142	1.79799	2.30648	0.651882	18.0932	1.94973	0.662901	14.1236	8.00218	5.31272	14.4779	4.40017	2.91321	1.27227	2.54975	0	15.2641	3.44669	0.20132	14.286	14.0037	3.6134	21.6178	4.28558	3.32878
orf19.1105	4.31808	1.9636	2.81797	1.3482	4.31424	2.92173	2.94103	3.5072	3.70514	3.87523	3.56441	2.56692	4.36129	2.07026	2.85465	1.34368	5.53181	1.34743	1.25054	2.40754	1.75246	1.43557	2.79333	2.31804	3.79322	0.913958	1.69749	3.0184	4.77149	1.76214	2.26623	1.82328	2.14358	2.52135	2.36718	0.57719	3.2705	2.15169	3.76046	1.2284	1.79502	2.29351	2.1324	3.9884	2.74435	1.52731	3.11925	4.91971
orf19.1105.2	15724.4	13832.2	12969.8	28773.8	20456.3	16779.6	18075.6	14080.5	20413.6	20416.2	21714.6	22527.9	15601.3	12363.4	12570	22870	18494.6	14926.8	18687.2	16454.7	16325.6	22136.1	19047.9	15421.3	14929.3	13668.7	13811.9	23064.3	19142.8	16185.5	18803.3	16931.7	17060.2	21402.8	20400.7	15340.6	15138.5	12693.2	12876.3	26310.2	19575.4	13433.2	17467.8	15946.6	17128.7	19887	19508.7	17068.4
orf19.1105.3	0	0	0	0	0	1.19285	0.469851	0	1.98541	0.508544	0.503735	0.314398	0	0.475437	0	0.493722	0	0.550113	0.689252	0	0.536606	0.263745	0.488756	1.06468	0	0.559711	0.259886	2.33492	0.604567	0.462489	0	0	0.463319	0.514695	0.511647	0	0.546235	0	2.19824	0	0	1.40456	0.230451	0	0.796098	0.280599	0.249162	0.502141
orf19.1106	0.173823	0.184437	0.189061	0.780154	0.450253	0.522728	0.61769	0.41178	0.901111	0.6407	0.662235	0.688871	0.219453	0.26043	0.191522	0.892474	1.25615	0.0301336	0.528573	0.387659	1.38151	0.317838	0.963813	0.37908	0.183234	0.306593	0.256245	0.351724	0.46363	0.101335	0.364906	0.366979	0.837515	0.563869	0.672637	0.464693	0.359054	0.346463	0	0.432677	0.782797	0.215425	0.227222	0.535174	0.639583	0.430372	0.655121	0.550116
orf19.1107	23.8622	27.6117	24.4918	66.7643	27.858	15.0341	34.9333	25.0227	67.4088	39.4259	20.9137	59.4041	26.3074	28.7019	26.4153	58.6703	30.8012	17.3624	33.0931	23.8603	100.253	41.4534	27.3318	22.7778	23.6189	27.6243	27.9653	48.7169	29.5821	22.0423	31.9847	22.7057	77.9243	26.9289	33.4889	23.3606	24.1824	25.679	23.0157	45.1753	35.9756	15.8279	37.2944	20.5658	51.4888	40.774	25.6502	40.2059
orf19.1108	72.7628	104.741	99.1856	85.7836	97.6273	126.589	67.478	104.413	350.021	79.3905	120.254	92.1696	53.1805	111.283	111.71	78.227	98.6964	118.974	69.3983	104.686	352.817	75.4207	113.261	136.216	55.3862	87.0226	80.0425	67.0167	68.5126	89.3447	67.3796	94.9619	264.884	65.6325	89.629	110.813	63.1749	104.725	84.8789	72.4239	71.8347	100.442	61.5065	88.3425	182.684	60.9827	95.1062	117.746
orf19.1109	50.7786	102.785	161.819	36.1802	108.116	172.672	38.8649	89.0076	133.133	37.0577	88.9573	73.8906	36.1637	89.7342	171.386	35.1674	118.213	213.074	34.9922	70.8514	151.831	36.3606	126.259	182.076	32.9402	66.5073	88.7185	31.2317	72.6311	120.233	35.7153	68.9043	131.094	32.9444	84.4765	143.64	34.9632	108.132	128.025	23.8904	95.9811	152.142	22.0881	58.9279	131.528	30.7631	86.5295	141.09
orf19.111	69.0051	28.9711	23.214	310.914	71.79	74.8657	117.671	27.5933	162.6	139.851	69.7023	159.901	48.4922	58.457	11.5379	269.946	71.9986	66.1422	116.225	95.198	165.817	114.447	64.3792	117.993	41.2473	52.7033	11.7054	161.322	72.5066	83.9519	107.776	29.7867	108.367	75.6529	50.9228	105.567	63.3643	21.1907	11.0116	173.578	56.1993	65.8517	138.627	21.9654	123.733	97.9257	46.7347	172.509
orf19.1110	9.36023	12.6748	8.29544	11.0405	6.2346	8.13177	8.50029	12.3189	6.54423	5.20017	6.33969	3.37977	7.5281	14.2109	8.09786	8.34963	6.5593	6.70702	7.59018	10.5922	6.04991	5.18645	7.30451	7.8163	6.28564	9.68573	7.76807	7.42297	4.59692	4.42608	6.69551	9.73436	8.19989	5.93782	4.9636	5.2827	7.51906	11.4013	6.75173	5.62141	4.39543	6.55516	7.61331	8.9658	5.07917	6.2536	5.55297	6.84626
orf19.1111	25.0356	36.1292	39.8103	22.3987	29.147	24.3255	24.4524	33.9895	20.1	19.5211	24.7284	13.229	31.6693	36.8515	40.1135	18.9522	22.3147	32.1828	27.5602	25.4682	29.8081	19.2749	19.3929	21.6134	24.3847	23.2412	35.1081	17.4517	20.864	30.6414	24.4857	32.4552	22.8299	15.9577	18.9793	24.2668	24.2946	28.5008	30.0206	13.2237	21.0986	26.8541	23.4763	28.2854	23.703	18.746	22.4395	22.4261
orf19.1112	25.7296	38.3114	40.9025	22.3806	35.4438	24.6741	23.6369	39.0553	21.7776	19.0947	32.5051	10.9567	25.5591	40.2997	43.6951	24.144	43.5329	36.2708	21.3341	31.8898	15.624	18.2346	38.5989	25.2245	23.1584	28.9125	35.6143	16.3726	27.0838	24.7223	20.657	32.7619	18.1518	16.23	33.0731	24.4382	22.1986	34.7226	35.6562	18.489	31.2345	25.1689	20.4405	31.1652	20.1366	16.3085	34.3967	19.5034
orf19.1113	11.7263	9.5337	15.4597	1.35215	10.2563	10.0181	9.86504	10.1917	11.6244	3.5022	9.56113	7.18202	8.86029	9.90246	12.5288	1.90739	12.7812	9.60979	7.10073	12.3825	12.5285	3.10106	11.5755	16.3632	14.7023	7.80316	11.437	2.25511	13.0997	9.63278	12.122	12.2846	13.2299	4.32263	9.53942	11.637	10.0008	9.38451	12.6595	1.232	9.60149	10.3805	8.12879	10.5643	10.6084	3.48776	11.8021	10.9647
orf19.1114	36.5182	59.2655	70.401	50.6937	108.591	92.8858	25.7725	74.5955	84.7471	56.0702	98.167	80.5946	34.4174	58.1862	83.5251	55.6609	123.26	93.2548	24.0649	80.955	131.197	44.7825	107.238	101.981	32.7326	74.8254	89.974	51.4879	96.3199	104.279	26.7783	91.4095	130.519	47.3849	94.2087	97.2368	45.4706	72.7878	79.8089	47.8996	94.6892	102.208	26.8062	97.7905	99.3319	57.2351	110.299	109.483
orf19.1115	90.5508	85.332	94.9273	20.493	222.062	149.716	56.3797	79.4216	124.898	19.8066	253.577	108.436	82.227	71.1786	117.547	16.6728	208.152	148.369	78.9308	105.155	124.673	38.7139	237.563	180.488	71.2919	83.2914	87.2946	20.238	155.298	126.611	67.6135	120.41	150.724	41.9463	202.73	186.371	71.3252	92.3191	88.3734	22.4825	178.929	140.65	42.6467	101.729	156.644	25.6477	229.649	189.807
orf19.1116	64.1452	16.032	17.516	27.7736	39.621	30.432	47.3673	20.6587	24.5089	29.4006	41.5594	24.1921	57.8358	17.0202	26.6161	20.6206	40.9616	26.9371	50.2	25.2381	31.9063	33.3177	43.5413	27.3811	68.3636	19.0007	28.6596	29.5439	30.8474	26.4526	61.2193	21.7093	25.1655	39.1808	38.8436	30.1078	75.2969	22.4476	23.3888	34.2438	49.4175	22.8869	62.2063	29.1465	31.2294	33.5994	52.6983	25.4146
orf19.1117	0.718165	1.95947	26.493	0.280284	3.58763	5.26425	0.531674	1.57978	585.026	0.633003	5.07314	35.5054	0.30223	1.18359	19.5844	0.39108	10.2029	7.53221	0.519962	2.40247	546.431	0.477517	6.24964	36.2033	0.378523	1.83674	21.2915	0.264214	6.22545	4.29141	0	2.40065	509.497	0.232967	5.38441	28.4788	0.74173	2.02787	18.9048	0.127689	5.28665	4.32307	0.521547	1.52014	74.6502	0.127008	6.48476	15.2281
orf19.1119	29.2091	34.3213	30.6102	13.9237	34.3718	24.8716	21.5715	36.4134	26.9838	14.7377	33.6191	16.8989	27.2762	31.9647	36.1507	17.0062	35.624	32.2051	21.9608	26.2575	23.5067	17.5313	36.8664	33.549	24.0481	24.6191	27.9611	12.9685	23.7217	21.3993	20.1163	29.6581	23.2016	16.7372	29.5865	27.7071	23.2924	33.8078	27.5414	10.5383	27.8443	25.1398	16.6808	28.4451	23.1543	14.0013	30.133	22.8291
orf19.1120	9.12879	41.9492	40.5871	13.126	22.5794	8.84979	12.3783	39.6742	19.0671	7.39179	19.8301	26.6574	17.9954	68.242	26.8221	10.914	30.3021	14.6594	17.2539	31.7885	28.5989	15.0149	22.2005	15.4753	10.636	79.1518	28.4887	6.54023	23.9826	12.3244	10.0863	32.9667	21.7466	8.57221	24.6347	15.1993	7.60883	54.7459	29.6696	11.6179	22.8022	8.1662	10.3281	24.5928	23.4643	10.1964	19.3153	30.5634
orf19.1121	20.9159	11.323	3.79157	44.8966	9.4904	11.4192	14.3047	8.67948	2.22556	21.4683	4.50604	5.62473	24.9395	12.9079	4.57254	43.235	7.77021	5.1799	14.3502	3.97976	3.45269	19.2053	5.9828	5.17963	14.7864	6.32432	3.26281	20.7948	4.45923	2.9758	11.4999	4.20553	3.49011	12.1968	6.4236	4.10493	19.8878	7.7754	2.16844	28.5109	5.26168	4.32029	12.1517	4.98308	3.16502	14.3556	6.25633	6.77707
orf19.1122	0.121398	0	0	0.189516	0	7.75779	0.143798	0.164335	0	0.466919	0.154168	4.32996	0	0	0	0.151104	0.478525	0	0.281261	0.180494	0.328457	0.484315	0.0747918	0.488767	0.597196	0	0	0.53595	0.370055	0	0	0	0.212698	0.315044	0.15659	0	0.501526	0	0	0	0.50465	1.46154	0.141059	0	0	0.0858774	0.152512	1.1526
orf19.1123	0.867275	0.350564	1.46736	0.451305	1.06976	7.17228	0.513651	0.978351	4.7544	0.370634	1.28495	2.06224	0.486641	0.866262	0.849407	0.719663	2.27908	1.60372	0.167445	1.93419	3.51977	1.34555	2.13727	3.49179	0.609487	1.6317	0.189409	0.638144	0.660925	1.0112	0.404592	3.66202	4.05207	0.375117	0.745791	6.69802	0.398104	1.15243	0.915489	1.028	1.40204	4.29937	0	0.890067	1.93402	0	0	6.03846
orf19.1124	3.23783	3.2953	4.19246	3.79096	18.2287	19.8216	3.83526	5.32223	7.68973	3.85459	12.6292	11.4569	2.82252	3.60365	5.35127	4.74978	19.752	14.3533	3.14797	8.76833	5.70986	3.07553	18.4518	11.6393	3.73819	6.93472	7.04601	5.61567	24.5864	13.9546	4.85511	7.64954	7.0236	4.05126	18.2719	9.9955	3.50331	4.84021	6.40842	4.60545	21.5514	16.2148	3.62784	8.27763	6.88512	3.51748	16.5612	11.1986
orf19.1124.2	7.1637	23.6479	28.6107	6.39048	31.9786	43.9407	8.41817	20.3184	43.7433	6.48732	31.2635	46.4156	5.93378	20.1712	29.7349	8.49203	27.5654	36.2708	8.95721	23.4997	36.1494	6.50219	30.544	55.0138	11.587	24.95	31.4393	9.78913	34.1419	43.9503	8.4344	26.1671	51.5334	10.1807	32.8546	48.6379	10.9611	26.7441	33.8487	8.16781	38.8393	55.6447	6.67232	26.6946	46.4797	7.07859	36.4989	48.2943
orf19.113	12.7355	4.2056	3.38052	25.1181	3.53448	7.77939	15.0854	4.46389	7.31764	15.3801	5.70396	7.12006	14.5473	6.47387	2.3387	40.6202	6.72328	2.28664	19.2975	10.3128	18.3054	16.0287	10.228	5.18854	7.03212	5.45531	2.45853	14.8092	5.11262	1.25951	10.2645	3.36092	8.1019	10.5495	9.31368	3.44518	9.16037	3.85296	1.89048	17.6295	3.07248	3.06006	10.3058	4.63873	4.56429	9.8135	8.9283	7.26933
orf19.1133	14.0901	19.2862	25.2156	6.45002	22.5021	22.0821	12.4233	18.9123	15.0368	8.01351	25.4613	11.3149	9.71922	16.1582	32.8588	5.9009	25.6995	25.2159	10.6616	20.5947	15.0841	6.85041	25.2263	21.38	12.88	20.947	29.8639	6.43099	24.8661	25.3838	10.7493	22.0122	18.5461	8.38537	22.667	23.2474	11.5799	22.9988	31.1796	5.48129	29.6898	24.9649	8.73996	23.1583	22.4139	6.16404	27.0677	16.2276
orf19.1135	8.44419	12.3794	10.3268	6.75513	5.25446	7.29594	8.31035	11.2886	2.70356	7.13652	7.30912	5.694	7.67299	10.5492	12.8374	5.59512	6.78952	9.14733	7.85962	6.02754	3.46679	4.80458	6.62589	5.66627	8.44374	6.78753	9.46857	7.91341	4.77027	6.49023	6.5263	7.95291	3.90112	5.77827	6.20467	5.54065	7.83902	9.35049	9.04665	3.94388	6.17057	5.98008	6.27269	9.08647	5.45242	4.72527	7.28338	5.05233
orf19.1136	9.81328	10.7666	7.96279	8.57171	10.0294	7.02639	6.5039	14.0749	9.52296	4.79285	6.97294	3.88906	10.4228	12.4623	10.6409	9.45174	8.59597	7.4529	5.54863	7.29517	5.53146	8.07855	9.64455	9.25031	10.673	7.41809	6.42952	11.0029	8.3687	6.5382	5.06849	8.7147	6.9593	8.33735	7.9866	8.53662	6.59598	7.14086	8.50903	5.64978	5.18015	4.30217	5.97278	10.0712	4.53303	5.78496	7.19156	7.09876
orf19.1137	24.258	19.9479	23.4163	11.1242	32.7641	21.6569	20.7424	18.9844	21.1399	12.8289	29.1696	13.8195	30.6259	22.3519	23.8325	12.2663	39.9413	23.76	21.8661	14.4267	11.6909	11.7947	35.4011	28.0791	21.7357	15.6172	16.3902	9.70546	24.841	17.9425	15.8079	18.1383	20.0112	14.066	31.3878	23.103	20.6695	15.2104	17.4045	6.46955	28.5714	18.7898	16.7359	13.0701	18.46	9.00911	28.6658	21.4961
orf19.1139	32.4684	46.1184	51.0693	17.5602	45.0549	48.1362	28.8031	49.1383	47.4083	22.2487	51.0968	37.2156	28.8296	45.2489	57.2339	20.5986	50.6372	47.1156	26.8716	39.0665	48.1361	19.6345	46.6674	44.936	32.5297	46.4566	52.5861	21.5734	51.0329	49.4218	27.6658	49.8844	44.2386	22.2227	45.9422	45.8007	31.197	50.5824	50.7453	18.8861	55.0743	49.2335	22.7255	46.8048	44.8471	20.6913	47.0535	34.3701
orf19.114	6.14646	7.01865	6.75955	4.47781	4.32144	4.77499	4.06499	9.29111	4.68798	2.42971	6.3746	2.67946	3.1902	7.12156	6.47131	3.44271	5.92241	6.39321	2.72941	8.14851	5.12757	1.97532	7.32106	5.01806	4.46347	6.21565	5.03384	1.43215	4.37176	4.47906	2.29391	6.34407	7.0597	2.79141	5.02121	3.65149	3.31514	5.85329	4.94721	1.67567	5.74892	5.36852	2.02354	6.38684	6.51063	3.33349	7.85047	4.47403
orf19.1140	32.6439	77.587	96.2199	52.617	96.9989	92.4004	35.8638	83.6289	60.2218	38.0848	95.7627	58.9924	35.5807	77.7647	107.544	43.4759	95.2197	114.2	27.6998	102.894	68.0078	33.1006	107.496	89.4814	37.0494	79.4575	99.8809	41.5537	105.354	112.186	38.0336	111.073	75.7825	37.6983	111.373	103.996	37.9856	88.8144	111.258	38.7709	100.983	119.52	35.4652	97.867	78.1826	41.6818	114.214	100.315
orf19.1142	12.4192	14.1551	16.3873	14.4368	12.3865	9.45709	8.33398	17.1364	24.9638	10.8995	13.5379	21.9685	8.25465	14.087	14.2906	12.1741	24.512	11.6426	6.73026	13.1156	28.6984	9.35635	15.1056	18.4198	8.16585	12.297	14.353	8.66746	15.151	8.94916	8.76512	12.5284	20.3585	8.33403	16.1569	12.492	9.28515	12.5363	11.6889	9.93178	12.7035	7.85146	6.8127	10.2156	17.6866	8.44604	13.4929	17.3749
orf19.1143	13.6451	13.6667	14.9665	5.3254	10.4181	11.8168	12.5313	13.0936	13.7708	6.47717	11.3513	10.0623	16.2095	15.6822	20.8073	6.66463	14.0707	18.0855	15.6568	11.813	14.3118	9.0154	10.9605	13.5605	14.9301	15.4154	21.5581	7.24415	13.426	15.7082	14.4434	15.0725	16.1903	10.7017	13.0891	15.8535	12.7252	13.3692	19.1441	7.55464	12.7446	13.9446	11.9414	13.5606	15.6573	8.79732	16.3829	15.5244
orf19.1144	27.8193	30.5825	25.1323	10.7267	28.0364	26.7892	16.3862	31.6292	17.5223	16.1959	30.2322	13.977	25.3595	37.6261	29.5018	8.34444	40.6872	21.9472	17.2579	38.898	19.0022	10.3909	43.5689	21.8909	25.0628	34.9859	30.3581	11.2303	32.5534	21.5886	19.7435	33.7418	21.2899	11.8944	39.9819	24.3027	25.8327	35.7339	26.3089	11.6115	35.4938	28.1632	16.0741	33.0904	21.2146	13.3992	39.4564	22.8622
orf19.1146	14.4217	17.152	16.2892	6.27791	4.92611	14.804	11.9908	22.7137	13.4851	6.04464	15.1448	7.69379	20.0749	29.2529	21.3906	5.35067	20.9533	14.2314	12.6905	28.8643	15.5703	3.31933	18.4535	14.3299	18.7108	27.1983	19.988	6.73424	18.8104	16.1683	12.4207	21.6644	15.8734	10.4362	23.6106	17.0529	15.6587	28.1924	18.8829	5.1283	18.0621	15.5163	9.82882	23.4819	15.2143	9.41719	23.17	12.8148
orf19.1148	0	0.470074	0.74956	0	0.57378	0.680017	0.306115	0.437293	0.554367	0.331324	0.492287	0	0	0.774386	0.284745	0.160834	1.6978	0.716814	0	0.672408	0.874018	0	0.955295	0	0	0.820485	0.33864	0.190154	0.984711	0	0	0.454669	0.905577	0	0.666692	0.690879	0	0.515102	0.818391	0	0.716195	0.732071	0	0.397833	0.34578	0	0.811664	0.654305
orf19.1149	155.971	147.483	124.983	373.37	131.772	77.5089	162.358	137.829	233.758	356.195	154.693	131.285	179.13	165.368	137.677	427.963	218.195	68.2706	160.264	137.927	473.852	328.89	206.837	112.228	161.286	165.398	133.356	392.263	190.135	51.5958	162.057	105.562	300.999	330.81	267.188	96.0092	190.841	160.603	102.026	379.21	180.475	62.5433	189.655	143.538	172.556	356.41	198.565	118.816
orf19.115	1.67572	3.91894	4.51314	1.40142	2.126	2.87959	1.4178	3.88869	1.2838	0.99746	3.11609	1.70768	2.41784	4.66262	4.48398	2.38373	4.63946	4.39898	3.1891	5.8727	3.15751	1.59172	3.98207	3.05208	2.01879	3.80014	3.76425	1.233	3.10132	3.69829	2.1777	3.11664	2.65636	1.3978	2.47027	1.70659	2.63726	3.49908	4.92758	0.681006	2.0732	3.22111	2.22527	3.96158	3.04286	1.43943	2.1052	3.18199
orf19.1150	3.31753	13.9929	19.3491	8.95073	19.4818	16.7542	4.52766	13.912	26.3002	5.08544	17.3102	28.01	3.15648	14.7818	19.2832	6.37351	33.1189	26.9555	4.3026	11.6342	38.2942	4.6515	22.6161	17.5188	3.49714	13.5348	19.8459	5.09436	34.5702	17.028	3.48223	15.8859	24.8928	4.72583	25.9545	19.0233	3.27741	12.4583	18.0427	5.28301	27.7317	19.817	2.63971	15.3212	24.3654	5.9181	19.1175	25.8831
orf19.1150.1	61.3109	47.2361	50.808	245.76	46.7398	51.9858	81.6334	48.0503	55.0471	183.509	32.4909	61.384	54.7076	47.2417	43.0041	207.997	31.7993	38.9986	45.9253	37.3537	59.8679	116.475	36.3528	35.5732	51.8338	38.378	47.1167	153.994	38.6433	41.6553	47.7419	27.8995	41.73	81.0505	42.5151	38.6145	46.6588	39.2034	44.16	152.45	42.1587	31.9935	57.0459	43.6434	39.7834	110.875	35.6167	32.3881
orf19.1152	535.161	462.419	507.17	3013.26	183.842	252.896	683.58	459.091	240.162	1671.13	108.222	356.884	581.9	482.12	414.956	2753.84	133.37	403.2	523.75	283.434	205.064	1344.64	99.8678	171.077	467.386	281.663	351.638	1591.42	96.9489	279.241	491.867	157.938	165.373	923.798	177.744	134.28	516.209	325.397	325.2	1767.94	114.085	173.922	591.136	280.042	142.763	1154.59	98.8423	252.286
orf19.1153	422.723	440.419	532.269	1088.76	119.487	188.674	384.046	419.702	361.21	847.755	150.025	291.243	559.603	489.789	588.742	1349.66	231.199	186.37	421.701	250.118	318.698	849.043	167.172	135.775	444.451	443.918	548.975	1035.03	188.417	126.767	366.077	184.627	275.697	673.097	251.444	117.107	466.873	452.134	465.288	952.653	176.656	109.116	418.911	304.101	194.765	799.776	201.475	152.169
orf19.1154	1762.86	1471.79	1730.23	1062.89	1756.22	1817.97	1879.7	1509.85	1442.53	1403.25	2003.88	1440.9	2038.54	1558	1821.75	1187.81	1518.84	2041.06	1990.49	1807.42	1296.97	1504.77	1891.48	1980.18	2063.06	1658.53	1776.56	1386.4	1750.48	2091.79	1830.21	1879.96	1780.43	1657.09	1885.81	2059.22	1984	1644.46	1892.02	1387.93	1852.46	2186.64	1937.6	1720.5	1961.2	1539.23	2076.2	2032.11
orf19.1155	42.0127	40.7134	56.4143	31.0181	40.1283	43.1938	38.3514	37.9147	35.5184	29.3867	34.581	23.9075	40.0958	36.7271	48.2687	25.4761	42.3842	56.6057	44.994	34.6133	22.0216	27.2185	38.3459	37.9101	42.9834	34.5391	49.8763	19.0234	37.3071	57.5677	42.2139	34.283	27.9617	29.0432	33.503	40.4249	36.0975	33.2412	48.8967	19.664	37.5663	44.4175	37.2732	39.8922	31.7899	23.7082	31.4276	30.835
orf19.1156	1.32907	1.07446	1.54195	5.87869	2.16397	3.79699	2.15155	1.55926	1.39384	3.6351	2.4755	3.58168	1.19322	1.48682	1.56203	4.79744	2.96872	2.88774	3.02793	1.77845	3.05657	2.71007	2.45647	2.91335	1.86804	1.4378	1.33521	2.86861	2.49835	2.99597	2.97612	1.62122	1.44892	2.12696	2.00008	2.52664	1.95226	1.64832	1.68355	3.71789	2.94663	2.50996	2.00762	2.1142	2.72672	2.56985	4.0073	4.99141
orf19.1158	7.44072	7.49595	8.3005	6.43337	6.52337	5.24975	6.84753	8.2129	4.58376	5.72368	5.66956	3.35709	8.28596	5.76268	8.07222	5.77059	8.79892	10.7955	8.42059	8.76516	5.34266	4.41463	6.06516	7.75822	7.40111	7.67255	6.67507	4.8853	9.33427	8.47535	10.7339	9.26427	5.88321	6.53559	7.309	5.40648	8.03956	6.76892	7.25018	2.27954	5.39309	5.99905	5.32048	6.43208	6.12657	5.10164	6.54342	6.95583
orf19.1159	33.7091	28.1488	21.4667	34.2947	18.026	13.9613	31.4809	24.6375	24.0073	38.1709	19.5672	21.3852	30.9204	26.1293	17.1992	40.5339	24.5769	21.5553	39.0105	33.6124	30.7654	33.7323	26.8199	23.613	39.7661	26.0613	23.4523	40.3487	28.9191	18.7887	40.3499	32.5769	32.2614	35.2277	31.1136	22.7241	37.896	22.2174	23.5978	34.214	23.3547	17.5827	35.2594	32.9896	32.6793	37.7918	29.6272	34.3684
orf19.1160	60.803	73.8278	111.653	109.343	99.8164	77.4139	52.7538	78.7808	60.3028	58.0093	62.7757	40.9328	69.254	67.0102	101.854	89.5398	94.5202	97.3573	44.7312	61.6374	52.4508	48.5144	62.7576	80.647	52.3858	56.7148	96.3336	58.335	71.7308	75.6812	47.5209	65.0177	53.4961	40.985	68.0396	70.7895	53.2832	55.6119	79.6454	51.7789	66.9642	63.4157	38.2612	58.3489	50.6087	38.9903	50.4945	66.0757
orf19.1161	36.2063	30.0155	25.733	37.754	15.2865	24.0125	30.9371	28.5004	12.8305	29.2034	18.002	20.4485	32.4707	26.9198	27.3861	32.7199	18.0231	23.5028	27.1954	21.4762	11.7056	20.6406	17.5649	15.8669	35.6305	32.0573	28.8163	29.3253	19.4175	26.0472	30.3584	24.217	14.6946	22.5199	20.1621	17.8732	33.7427	29.2611	27.4962	26.6004	17.156	22.6193	31.066	27.3466	16.0457	25.415	20.0253	16.8724
orf19.1162	180.04	131.651	102.476	265.002	67.1231	109.506	194.66	123.142	191.653	253.21	71.3425	175.748	204.857	127.368	113.157	318.788	70.4344	104.57	200.565	103.651	271.395	221.24	58.3791	100.283	185.887	139.248	117.073	258.972	71.7995	117.744	172.97	101.742	209.663	207.969	77.5267	110.014	210.461	117.28	108.671	257.242	76.1554	101.043	206.839	119.198	147.615	245.337	79.0792	131.78
orf19.1162.1	5.36606	5.92611	4.86372	8.52663	2.83666	8.93299	3.4051	4.79942	6.71469	7.49388	2.06871	7.1393	2.74214	6.54661	5.20859	5.72496	6.92473	6.64463	4.99514	5.84121	9.85185	4.84224	3.77824	6.68714	4.98318	5.54365	8.03604	5.3585	5.25769	5.58624	5.36426	4.04605	6.49167	4.47611	4.94401	5.80649	5.27823	6.11177	6.37242	5.86076	3.585	5.1574	4.34232	3.39276	8.71831	6.23624	4.09297	9.09778
orf19.1163	20.1491	30.0021	32.2105	16.1664	24.0672	28.7464	17.7614	27.0218	33.5057	15.3793	21.6011	31.7922	16.3279	25.8356	28.9125	18.1389	27.2748	30.0885	16.5559	21.5973	38.985	13.0858	25.8664	38.8637	15.8065	27.1752	25.3589	19.0321	30.3529	28.0276	18.7557	26.3149	34.5911	16.1125	26.8966	36.7457	17.2935	29.2023	30.865	15.1963	25.4525	32.189	14.2107	22.4339	34.0441	12.9939	27.3736	34.1083
orf19.1164	244.992	338.454	451.191	139.115	664.234	768.704	215.541	359.177	851.899	151.084	705.765	838.473	152.618	344.593	387.789	118.979	674.126	543.809	197.48	404.123	699.873	144.826	703.996	886.246	244.475	424.336	447.483	142.683	704.266	718.06	245.73	514.793	899.078	192.914	682.967	914.562	239.026	379.963	497.678	174.756	669.347	835.982	198.082	379.673	825.234	148.274	592.648	917.836
orf19.1166	70.2509	101.407	133.137	118.518	80.4105	87.0038	71.5927	104.212	77.8593	100.351	86.5924	75.6944	80.889	94.8422	139.024	111.29	108.979	115.721	81.5935	95.611	73.1005	89.8364	94.5661	89.7446	84.2665	113.658	152.195	121.554	112.544	119.69	95.5574	103.356	91.0884	98.6976	104.678	97.7586	86.3646	105.878	152.401	123.38	109.116	106.04	91.0105	118.308	101.403	106.648	103.968	88.3327
orf19.1167	7.66878	3.47394	1.02266	1.30727	3.19656	2.31944	5.69042	4.89226	6.36591	5.19845	3.63809	6.49755	8.8287	3.27523	0.647481	2.7429	4.51693	0.427866	7.86258	4.12827	6.85664	3.98548	3.36698	2.78	6.4424	5.22397	1.50157	3.24294	3.56023	0.616652	5.24297	2.2952	5.50834	3.77443	5.62812	1.41389	7.16175	5.79789	0.907209	3.76137	5.55745	0.624247	5.32598	2.64605	4.06894	3.86604	3.54363	3.12443
orf19.1168	99.5538	91.3863	57.5479	4.07556	120.564	101.8	92.6685	89.7647	144.735	36.1481	86.0899	158.091	98.4405	82.7139	63.4109	12.673	127.605	87.3782	80.8488	73.4905	175.528	61.7971	94.8959	95.65	114.239	93.0776	71.2699	21.6426	123.35	100.551	99.7465	93.0866	151.148	85.2529	97.8812	98.7957	100.064	117.138	71.9266	12.378	147.353	100.208	66.9389	114.004	135.881	62.1757	99.4868	100.69
orf19.1169	14.7428	10.309	9.20753	7.55972	13.3797	13.5918	9.815	11.9451	22.3146	9.10566	16.6042	19.8735	17.3901	11.9954	10.1969	7.76873	20.3607	11.3424	4.86173	13.7597	31.372	7.01212	17.4364	15.2363	11.3438	11.4644	11.1399	7.443	17.1396	9.15933	7.68087	14.3131	25.2647	7.47038	18.1142	13.9048	17.931	11.5825	9.88266	4.05623	15.806	12.3459	7.56489	14.081	16.7021	7.46023	16.0202	25.6108
orf19.117	20.5576	31.7066	28.7416	18.8545	10.2221	12.7024	11.833	29.8723	14.5159	14.743	9.01506	11.0495	18.4924	42.1196	28.5967	18.8712	15.7003	24.0558	11.6468	24.8341	14.4267	10.9352	14.0506	12.8894	18.104	28.9173	24.4127	14.0392	12.2394	15.3179	13.6662	25.7697	13.582	12.4622	13.8386	12.5946	15.3933	34.1034	26.0406	13.2955	11.4834	12.9663	11.0851	24.823	13.2803	9.49811	12.2676	18.461
orf19.1170	35.5078	46.2875	54.7123	16.9265	44.2045	58.5385	28.9159	46.1782	40.2606	19.3474	38.973	34.4762	41.5201	55.5554	59.337	18.7046	48.9875	62.4348	35.11	52.0386	39.7149	21.5016	52.8928	51.5677	34.7566	46.2563	60.0714	18.382	38.1731	56.1125	31.0589	56.3128	39.9195	20.7332	41.4662	45.3155	35.1885	51.648	53.7126	11.3638	42.788	62.4165	27.1127	54.1733	46.2368	17.4034	46.1218	52.8163
orf19.1171	0.271815	0.329614	0.328493	0.176806	0.335276	0.681178	0.160985	0.306628	0.259146	0.174242	0.402721	0.179536	0.228779	0.271498	0.133108	0.28194	0.982152	0.0628283	0.472316	0.707234	0.735429	0.0602445	0.83731	0.668783	0.127347	0.191773	0.0593632	0.26667	0.759522	0.158462	0.126805	0.446337	0.529155	0.17635	0.818092	0.16148	0.374313	0.331088	0.143463	0.0644378	0.690515	0.320828	0.394796	0.139479	0.12123	0.192283	0.398394	0.344097
orf19.1177	50.0109	53.0402	50.0503	30.4309	42.7473	48.65	42.2052	50.3959	36.7882	34.8751	50.6767	35.3333	42.8324	45.0051	46.5941	25.7048	49.388	51.4092	42.386	40.3256	32.7468	27.7816	44.5924	50.6059	54.0098	55.1807	54.5408	34.4468	51.4448	55.1434	46.4002	48.8002	38.8656	32.8609	56.2129	53.8918	47.3613	52.9191	55.9113	30.2266	50.0917	56.2375	40.6122	53.9283	45.4826	34.1346	52.1898	41.6671
orf19.1178	12.4968	8.70336	8.69416	12.7862	6.99897	6.60203	10.2018	7.20105	5.91691	10.2842	8.79292	9.77123	11.0867	7.79293	10.9161	12.2966	8.54278	7.72882	12.3246	6.27708	6.28255	8.53385	4.36976	7.70575	16.1403	10.3657	12.6135	13.7928	8.49387	7.5807	12.0537	4.99146	7.49567	10.5181	7.62405	10.2332	13.0231	6.50762	10.6958	10.5691	9.94518	7.65413	11.9698	7.0192	8.13439	10.7517	6.15257	5.77214
orf19.1179	503.395	704.908	1039.11	763.787	966.183	1017.3	509.64	694.337	984.915	727.928	926.723	1037.93	477.237	738.371	1055.8	804.83	929.145	1187.64	552.349	724.456	890.535	763.221	907.306	1180.41	564.557	822.2	1100.4	863.135	1154.38	1313.62	596.129	801.732	1113.88	750.889	1110.35	1199.24	574.084	750.582	1140.37	883.662	1049.71	1135.01	632.058	750.808	1160.81	778.079	881.054	1081.94
orf19.118	442.374	311.669	419.711	305.327	506.775	563.457	334.631	335.558	541.874	331.163	436.682	443.934	418.522	351.193	334.119	438.398	688.636	579.626	343.672	420.78	409.472	379.263	517.765	576.508	300.076	329.346	297.918	252.554	501.01	563.663	309.285	390.312	405.703	321.444	458.342	513.021	335.606	248.168	316.605	353.087	370.201	465.145	274.787	226.339	405.355	265.502	328.234	664.907
orf19.1180	72.4078	100.185	94.8986	71.112	62.0234	52.3407	70.664	93.4664	36.0019	77.7974	68.0018	36.2676	69.2258	82.7089	97.1581	68.4363	74.1823	84.9528	64.9752	80.4063	30.2293	59.1042	68.5057	47.2669	81.8891	112.643	114.599	82.7225	91.6122	89.7307	78.5561	97.4112	44.1556	71.1306	92.2342	53.9284	70.3514	96.8143	103.094	73.0158	67.8922	59.699	76.4643	103.702	50.5803	70.1903	78.4488	49.5164
orf19.1181	12.5926	10.5411	9.06286	17.0178	8.06769	11.2335	13.5247	12.2124	12.5657	17.5301	10.0247	10.279	12.0226	9.68687	10.0782	17.6625	7.59379	6.90748	11.485	7.12578	12.3316	10.3725	7.23708	12.8011	13.4725	14.1886	9.23563	17.9091	11.6733	10.3544	15.2564	9.12646	12.8976	13.2913	10.364	8.70927	12.4235	12.9868	9.96949	13.0327	8.65945	9.78313	12.7757	12.369	9.49323	12.6308	7.49682	11.0637
orf19.1182	32.5102	22.9737	19.5892	45.391	9.3191	14.9747	31.2546	20.3773	11.2138	44.6153	6.75986	11.2508	35.7452	17.4252	19.592	53.2176	7.44524	18.4159	40.0475	14.3817	9.98844	38.4377	5.21886	11.0612	45.5329	21.2408	25.1253	55.5914	8.37467	19.4866	36.6876	14.2589	12.7692	39.7334	11.7387	16.2194	33.9711	16.8082	19.938	46.9748	9.51722	13.7005	41.1007	21.499	15.9291	43.7283	11.2892	16.3027
orf19.1183	27.5264	25.7693	20.4552	77.1165	9.01325	20.1807	26.7173	21.533	10.6632	53.8519	8.36439	10.5395	28.1365	22.6781	22.4559	66.4358	7.8377	22.3192	27.7843	17.7377	10.6754	36.0269	8.57503	12.0082	30.6542	24.5498	25.5664	60.5334	8.61811	23.3283	29.48	15.3047	14.2253	35.3949	12.8238	12.1816	33.4567	22.6232	23.2683	54.9735	8.00729	20.154	30.396	26.7831	12.1382	43.6038	12.8802	20.0975
orf19.1185	74.1263	89.6089	83.6327	66.6395	90.682	68.4133	74.8079	84.4312	93.8768	70.2711	100.049	117.433	62.6228	77.2996	87.8368	53.0752	98.063	77.5496	76.8447	69.2243	104.644	60.9964	85.7132	76.5289	80.9904	86.318	105.529	63.2936	94.2896	87.5567	77.0322	95.8315	102.037	61.8496	86.0411	87.6632	74.7811	86.615	99.4146	60.8488	95.4959	71.9527	71.4547	98.7121	85.9814	55.8287	90.2868	87.477
orf19.1186	54.6396	60.1695	67.6746	56.5968	90.1654	43.6321	64.1092	58.1725	39.9144	48.468	84.5795	32.6565	71.5931	60.8889	84.9352	66.9988	84.4048	87.9633	77.7512	76.2977	39.8552	67.8498	77.4244	53.015	67.7683	65.743	74.017	57.1549	77.3139	84.6275	72.4396	93.2202	48.2975	64.6711	80.1935	57.3759	65.6854	71.1331	74.9413	52.5126	87.785	58.4611	67.7785	87.0686	53.5465	61.9481	89.7932	39.5387
orf19.1187	68.3056	143.596	205.878	101.582	199.014	86.9693	69.9792	157.325	122.846	80.2743	193.753	141.396	66.0977	128.217	158.003	109.854	163.936	231.701	73.8516	173.566	132.122	75.2174	177.483	72.3708	64.5366	143.475	151.662	82.208	103.62	201.641	69.8519	213.248	91.5884	69.661	130.202	86.7466	62.5158	149.734	178.834	80.4244	164.5	91.4849	52.8191	187.888	90.4307	66.9975	179.402	97.316
orf19.1189	71.9607	82.401	83.6312	124.622	8.77171	88.2833	52.1754	74.5592	178.721	76.2645	9.0437	273.737	62.8726	77.0298	92.8774	87.2137	11.1237	38.7111	57.6315	35.8734	258.127	62.9469	6.41233	39.9332	71.1495	56.0054	85.7792	91.8636	7.55223	33.6483	55.4085	28.142	129.861	71.662	12.0764	30.9756	65.1495	78.9451	74.0029	111.281	10.1783	40.1346	62.7257	51.8623	105.112	87.9304	12.106	95.541
orf19.119	10.2595	5.75399	7.9042	2.50254	10.3453	9.15941	7.29152	5.55527	7.15258	3.45274	9.69028	3.25271	6.58429	7.45507	6.68829	2.79343	12.6377	8.98174	6.90806	5.91083	9.02144	4.17828	10.3502	8.69154	8.11122	5.06686	5.04141	4.15194	10.3595	6.20535	5.38443	8.75427	9.36217	3.4113	10.4214	7.77109	4.50336	8.09445	7.71626	3.0098	8.61857	8.62798	4.24688	6.41618	7.80735	2.99376	7.73338	7.46793
orf19.1190	53.6265	76.7078	87.7795	72.5755	48.4066	47.5707	53.4411	81.4967	33.3583	59.3245	48.9658	30.9335	52.466	84.6771	86.5068	60.6541	63.8854	64.7001	48.8731	74.6007	30.1625	44.8596	53.4317	41.8529	49.0891	77.5822	85.7548	56.0503	60.3645	60.3563	52.5212	69.6037	34.7803	48.5073	61.6909	45.276	48.2203	75.9164	82.7945	51.7856	58.4351	44.6571	53.4939	74.7935	42.3068	51.5607	57.1562	43.4815
orf19.1191	26.2927	46.877	45.8235	35.6347	30.4708	26.6315	19.8531	43.546	31.072	28.4249	28.5856	25.631	24.1578	51.8061	56.294	37.4354	40.9895	40.2748	24.1412	35.7294	39.7149	22.401	30.7565	26.0391	23.1711	49.0298	60.9854	33.9648	39.5905	35.1904	25.6753	44.6813	36.0682	25.0663	38.8763	28.9296	25.9912	49.991	52.8425	30.3035	44.8088	27.7207	22.4711	48.0565	35.2927	25.3576	39.2978	28.3613
orf19.1192	7.48235	6.30499	6.70822	2.44439	10.7213	14.0722	4.4598	6.94129	8.85433	2.66638	14.8452	27.3414	6.84094	5.97411	7.67354	2.52916	15.1081	8.47066	6.31387	6.69971	8.11716	1.76434	15.2727	10.0417	5.84629	8.01128	8.33239	3.02541	14.5558	10.1317	5.15225	7.23393	8.96312	2.66761	14.3846	11.3755	6.94603	7.09952	7.53241	2.41418	14.9889	10.0561	4.37485	8.50086	10.747	2.16457	16.803	8.89708
orf19.1193	415.059	701.912	746.372	1555.48	574.745	427.012	475.481	688.135	940.822	868.437	515.859	913.238	403.599	730.725	625.79	1077.02	586.316	496.956	455.366	676.571	1011.64	809.476	478.125	453.708	372.658	640.405	617.483	993.757	479.544	450.133	463.302	506.373	761.219	676.281	485.194	417.301	385.124	658.52	626.188	1125.49	576.273	331.344	512.93	654.342	641.834	785.981	496.352	600.781
orf19.1195	20.8419	24.6669	46.7576	11.2078	18.7093	34.9366	23.8114	23.9726	80.3945	19.8034	18.1242	92.5644	21.0944	20.3656	44.7136	15.8955	29.6144	47.6115	26.0087	18.8578	102.892	16.7801	25.7077	65.1098	26.8781	28.9179	48.1214	19.9138	32.2965	45.2024	30.6608	22.0468	90.999	21.1156	29.297	62.1932	25.046	24.4279	54.255	15.6272	29.3622	39.3806	23.9393	22.9749	81.0104	17.7293	28.2608	65.327
orf19.1196	19.3517	23.2987	20.2303	19.2752	14.3511	8.74713	19.2192	22.2052	13.8939	19.1784	12.4385	8.09264	18.0864	20.1829	22.4704	17.4126	16.8212	19.1818	18.6354	21.2995	16.9442	15.3933	13.7753	9.58644	18.8559	24.263	23.3355	19.9754	14.9283	17.2339	20.9355	22.4191	14.8149	17.382	14.5481	11.7786	17.7387	22.0071	20.2708	15.3671	14.6687	11.7429	18.5312	24.4598	13.0787	16.8249	16.0834	9.99447
orf19.1198	39.5484	35.5707	41.4523	57.4968	20.3912	35.3694	31.5265	36.6634	23.8561	46.6184	27.4923	46.6483	33.6023	34.2602	43.6441	48.5259	27.0901	37.3019	40.1685	29.6788	33.2165	36.2664	21.5939	29.5565	36.4866	30.5473	37.8235	54.0623	28.8531	31.3603	39.8724	27.0403	37.9845	39.1564	29.2538	23.7177	38.7167	33.4986	42.8846	50.6545	31.6857	34.2464	39.6375	35.4902	40.5018	52.7712	28.3743	33.3372
orf19.1199	113.358	238.078	324.719	57.6833	404.624	551.471	89.1772	252.06	484.823	61.88	373.887	374.455	94.6324	259.245	317.605	68.7821	416.141	503.432	113.201	306.324	441.799	90.3334	404.517	575.63	120.979	323.213	328.034	72.4851	428.261	565.146	126.096	388.47	543	124.786	370.652	641.9	118.349	300.381	387.029	87.7519	429.031	761.292	87.0953	271.661	537.209	80.0495	369.455	555.254
orf19.120	1.58664	1.92403	2.87622	0.309616	1.95708	1.88868	1.01801	1.87934	2.45812	1.10184	1.25934	3.14398	1.89186	2.45642	2.23381	0.329148	2.69279	4.76765	0.995586	0.982922	3.48794	0.70332	1.30335	2.57297	1.48671	2.5187	1.99246	0.486441	2.41827	3.08326	0.740185	2.23317	2.31659	0.68626	1.53494	2.59214	2.18494	2.19617	3.66373	0.282103	2.01534	3.18366	0.537719	1.73011	1.76911	0.467666	2.32551	3.26392
orf19.1200	18.0839	18.6897	12.1442	19.4088	12.2429	18.6168	18.9257	21.2114	23.6574	23.3823	13.44	25.4094	16.4315	22.5374	16.3025	20.3348	14.4456	15.3187	16.7829	15.8114	29.7461	19.4711	12.7871	20.4774	21.3737	18.7031	13.1947	25.1003	12.2152	14.0168	24.8057	11.0633	25.5035	24.7317	11.7956	21.334	20.446	19.1146	13.7475	22.6532	12.1732	21.0294	20.7739	16.292	22.5465	22.3871	14.0056	22.3075
orf19.1201	36.6524	40.9088	39.5668	30.6987	22.7064	29.7745	34.6347	39.1167	32.5883	36.387	18.5662	31.2816	30.5027	38.1316	43.6616	29.0472	28.6788	40.1228	30.095	31.6865	35.7486	28.2955	22.4119	33.6681	41.7239	44.1158	41.8673	42.2716	31.2793	39.574	42.6987	34.2468	38.4424	34.6451	26.1619	37.7384	38.8476	38.2149	39.5594	39.5398	28.5801	33.2481	45.9381	34.1816	39.3062	33.2112	23.0663	34.2779
orf19.1202	7.81912	8.64514	7.78195	6.58196	11.8005	10.4891	6.17458	10.1696	5.64582	6.48651	13.6778	5.40764	10.1943	7.80999	10.755	5.20017	12.389	9.8872	8.79145	10.8276	5.28889	5.09709	13.1294	9.20768	6.94952	7.46365	9.44235	7.33268	12.3264	7.95481	6.22254	11.9224	8.10339	6.01788	13.2499	10.9982	8.76186	10.39	6.55449	5.77898	12.906	9.93478	8.46195	9.38171	9.02602	6.99544	16.0348	10.0925
orf19.1203	26.8912	33.0894	32.9117	35.7994	17.3231	19.2645	24.7245	34.3657	14.6308	32.263	17.5779	14.5861	25.6993	35.8383	36.644	33.0968	24.575	30.7272	26.253	32.8471	16.4539	26.0096	20.9579	17.8109	32.9213	39.174	40.716	34.9121	24.8378	28.1964	29.5893	28.3977	18.1654	26.8788	26.3724	20.4351	29.9653	34.6175	34.0282	34.3076	24.9072	22.1171	32.5896	34.8143	20.8508	30.3157	23.8353	17.6024
orf19.1203.1	347.078	278.743	380.524	241.191	358.145	283.899	307.518	267.135	254.699	230.879	347.577	143.365	357.228	270.524	383.73	238.468	327.825	398.557	304.42	292.223	215.447	226.029	303.517	345.755	292.138	273.699	325.638	208.975	255.127	296.687	281.733	291.987	241.852	231.355	291.383	316.358	301.522	300.172	320.001	202.268	247.337	267.989	279.998	246.694	264.835	177.9	286.287	299.025
orf19.1204	20.88	22.1347	22.1318	19.2047	15.0592	15.1478	16.1077	25.0694	16.3565	16.1128	13.9337	11.7007	19.8128	24.7079	28.2813	16.4709	15.2901	19.5049	17.178	17.7961	13.2687	13.0875	14.2568	15.8405	17.0102	24.1145	24.9643	17.1739	15.3546	18.569	16.4258	20.918	15.6508	13.3309	17.4977	13.9253	20.9241	23.8573	23.3744	13.5255	16.1249	19.0724	15.9941	23.8002	15.1253	13.3123	16.332	17.6356
orf19.1207	0.614646	0	0	0.959532	0	0.462096	0	0.41602	0.659247	0	0.390281	0.487175	0.51733	0	1.35446	0	0.2019	0.426214	0.35601	0.685389	0.415749	0	0	0	0	0	0	0	0	0	0	0	0.538451	0	0.396411	0.547724	0	0	0	0	0	1.30586	0	0.236549	0	0	0	0.194523
orf19.1208	12.3346	10.5753	9.08365	4.21218	15.7611	7.46207	7.53354	10.6966	5.16783	4.20051	12.2988	5.57567	14.2748	10.0486	11.6086	3.65829	16.9032	12.9634	9.76765	13.3961	5.73593	6.087	14.664	9.11744	12.0543	10.878	11.3014	5.17606	13.5857	11.9097	9.97995	7.32403	6.30323	6.4395	16.656	11.8503	8.49288	10.0518	9.15489	4.24907	18.5604	8.53049	6.8302	10.8292	8.44523	5.38529	17.8566	7.62432
orf19.121	18.0817	24.3	24.0597	28.2275	18.2104	11.2115	17.0019	25.4863	11.7296	19.597	13.4935	7.23973	16.1602	22.3429	28.8915	27.9587	19.9617	19.26	15.5477	18.8463	13.2392	16.1129	17.2266	10.0068	17.6851	19.9905	19.0527	20.0254	18.0412	14.6708	15.3922	20.8581	9.36258	17.2943	19.3559	8.13954	20.2794	22.9122	19.1852	22.67	14.2065	13.7293	16.7864	22.9569	6.98362	21.0986	14.8707	13.9228
orf19.1210	27.2369	42.1356	54.9409	52.6808	32.4595	40.6025	27.0831	43.6479	34.7027	32.8653	29.0362	21.3237	25.3968	45.3684	42.4654	48.2766	37.8486	41.477	23.5479	37.4187	28.312	29.3402	29.2832	29.7443	21.0645	39.987	45.0066	34.9243	32.7117	38.8011	23.0768	43.644	28.539	25.6401	31.7742	30.7556	22.6148	35.2608	41.9109	32.9017	27.3345	31.4389	20.4005	34.7867	27.0196	23.0454	25.7051	27.0006
orf19.1212	287.101	270.671	348.302	143.57	393.638	231.58	235.836	293.294	194.873	159.809	405.873	162.229	286.109	250.354	337.396	149.701	480.805	296.389	260.813	288.754	141.001	168.706	419.648	253.653	262.733	277.167	341.838	154.401	449.808	286.642	250	313.513	171.928	185.31	421.524	242.039	235.833	258.191	323.937	138.746	407.087	233.422	187.154	288.401	184.422	145.702	381.069	202.032
orf19.1214	85.5105	186.519	125.168	152.749	192.616	129.835	95.8769	185.228	191.271	148.874	210.708	145.21	76.3299	198.506	137.76	144.109	275.234	121.601	77.9757	157.081	242.793	115.891	269.743	160.132	81.0164	162.993	111.352	143.431	220.795	103.43	82.0564	164.616	209.9	126.27	234.987	151.383	85.092	197.808	118.758	118.055	220.096	134.489	93.1659	172.253	187.513	124.267	219.54	165.796
orf19.1215	1.67518	1.1542	1.38033	0.950964	1.74695	3.49202	1.12743	1.64922	1.47006	0.488111	1.49884	4.34542	0.769067	1.0952	1.17457	0.0947771	0.600293	1.00322	1.1026	1.18872	1.44213	0.405037	1.07897	1.48176	0.802672	2.09517	0.548778	0.22411	2.32111	1.73124	1.06567	2.08986	2.04563	1.43264	1.42416	1.6285	0.314573	1.36594	1.26595	0.920612	1.31889	1.34812	0.442383	1.28941	1.42634	0.484786	1.67406	3.32556
orf19.1217	15.7951	21.7892	16.0964	10.9961	21.3402	17.6519	15.101	24.1661	16.5944	13.3344	16.6336	11.6889	15.9728	18.1412	20.696	16.0131	19.7339	18.5418	11.6214	15.5214	16.4852	13.3925	20.2992	19.9219	11.9184	13.6629	12.866	10.28	12.244	13.6879	11.6775	15.3216	14.5964	11.6576	14.1666	15.0091	12.7461	17.5849	12.1977	10.5158	16.7243	14.5115	11.2735	16.1903	14.2277	11.4755	16.333	12.8226
orf19.1219	8.3368	10.3674	13.1388	6.77295	5.09963	7.73867	6.54979	11.9764	12.1048	5.23508	7.23821	8.29351	9.09327	15.3456	16.1218	13.1298	10.6186	15.1604	7.83444	12.9643	11.6809	9.27646	10.7441	11.6451	7.47293	13.1441	10.7571	7.8243	6.02909	9.72034	6.60767	11.3148	10.1352	6.56781	9.32703	12.584	8.25892	14.6952	12.3249	8.22811	9.25338	12.1093	7.11697	13.3577	11.7807	6.43909	8.65666	9.20759
orf19.122	40.6131	43.1254	49.7436	19.6243	38.0484	42.0842	31.9121	45.6691	24.0464	22.5561	34.8275	18.65	39.5635	48.3568	58.3623	16.8838	41.5749	55.6169	34.2585	47.6038	32.122	18.0028	40.345	40.5182	43.1894	46.3538	59.0961	23.5192	33.8158	46.3822	29.3218	46.7277	34.1353	22.0622	31.6327	41.0263	39.9853	53.0027	60.6061	18.7592	45.594	55.1267	34.3942	44.5335	35.3284	20.3313	35.2633	26.4545
orf19.1220	109.378	149.332	135.232	146.418	78.0861	104.272	89.1524	146.283	72.8446	128.675	86.7407	62.7213	91.7997	141.577	146.538	128.536	95.5895	110.068	82.2153	113.398	71.0535	83.8877	88.7363	80.9736	110.624	135.946	151.941	110.248	94.4948	109.176	91.1535	123.244	81.9044	85.2152	103.07	91.265	107.907	128.483	136.566	89.5065	89.8752	83.2121	91.3641	116.579	79.1765	82.0801	81.7759	84.116
orf19.1221	24.1696	30.0047	41.3737	28.9554	36.2845	36.8019	17.5309	34.2713	26.1969	23.1422	26.8087	20.8546	27.553	38.8249	49.2161	30.7027	39.7467	47.5219	23.2141	40.9958	25.1435	24.0552	39.4413	32.4882	26.9832	40.7422	44.7506	25.438	36.7796	36.9203	24.5132	39.0241	25.3277	23.5213	32.9519	32.239	29.3865	33.4377	38.0277	26.4911	32.7491	39.8667	21.1074	34.4991	30.7015	21.6968	30.8927	31.7587
orf19.1223	13.3381	13.8179	13.8811	9.25017	25.6724	12.228	14.4636	18.0881	9.33145	12.8867	19.1016	4.10707	12.2358	14.3193	14.238	7.88289	20.4882	12.5427	12.0052	14.4809	7.91853	10.7828	20.6913	10.238	9.30603	9.71504	9.902	7.23709	15.5393	9.56591	9.03135	16.2407	7.64964	9.36947	14.6982	10.0901	10.7695	13.2927	11.2054	7.06328	17.0527	9.85362	8.7526	15.6582	7.83184	8.62084	16.2141	8.35136
orf19.1224	39.5995	41.2219	25.5139	17.0376	67.7943	18.9209	60.1163	44.4828	12.7931	29.2075	22.5695	11.3447	34.3337	39.315	20.9397	19.5228	58.8483	30.3543	50.2254	43.7139	6.21225	30.3749	29.1732	9.52441	26.9907	50.2389	19.4588	8.33753	35.995	30.665	39.6458	34.331	10.1703	27.3166	27.6164	11.0541	26.1162	38.593	18.886	9.75523	38.8398	20.6951	30.8369	31.1228	11.9693	17.3815	23.4508	12.0795
orf19.1225	11.3163	17.4018	14.5083	17.794	17.721	9.24748	12.6272	19.0929	8.32617	14.2979	16.9744	6.75955	19.1872	18.3798	17.227	18.7804	22.1954	23.3137	17.0987	21.336	10.6496	12.7587	16.6717	7.81362	17.0578	15.7365	18.1596	15.8084	14.7479	13.8636	14.8046	21.1211	9.09931	11.8108	16.0775	7.16123	12.3087	17.3252	16.4898	11.3139	20.5665	10.6854	9.52826	15.9057	10.4233	11.8337	18.3374	13.495
orf19.1227	1.03897	0.104991	1.00449	0.270325	0.512615	1.04148	0.205113	0.468814	2.22872	0	0.659714	1.78425	0.291491	0.622654	1.14476	0.646601	1.59266	0.720453	0.200594	1.28728	3.16244	0.230275	0.640096	3.02109	0	0.244341	0.907624	0.509652	1.05569	0.201899	0.484689	1.34047	2.93278	0.449378	0.781755	2.62324	0.238458	0	0.822546	0	1.6796	0.490525	0	0.799705	2.66444	0	1.95788	2.84971
orf19.1228	6.91603	9.29331	13.8925	5.98196	11.2052	10.0477	6.86369	11.8292	15.3036	6.88972	12.581	10.3708	9.36084	11.2581	15.6524	8.49203	16.4552	14.2577	7.03729	13.965	20.5454	4.72284	15.604	12.8564	10.2461	13.3855	18.0639	4.88253	16.2388	9.97076	6.60539	19.0737	18.1761	6.66988	13.0799	14.9078	8.75174	11.4875	15.5382	5.11804	18.5838	11.318	6.84155	18.3439	20.5706	7.47086	19.9603	13.3102
orf19.1229	11.2514	16.3924	14.0231	9.97876	13.2024	12.3818	11.2028	21.257	14.1782	9.67935	13.7916	11.658	11.4737	17.6098	14.6848	11.3254	14.5692	14.4507	10.5404	14.692	16.9195	9.95322	13.2609	14.2246	12.1012	15.5082	14.7221	11.8063	13.2964	12.9665	11.228	17.6492	13.6183	10.8544	11.5683	12.5257	11.9686	18.4176	12.6514	9.32395	15.9295	15.8669	11.2357	15.4881	13.658	8.72058	14.0736	11.7456
orf19.123	4.52682	10.9788	14.1848	2.1453	8.13625	8.75136	3.73431	11.1616	6.47375	2.69456	10.471	5.25387	4.49047	11.6268	14.132	1.30801	14.2325	10.7624	5.05669	13.7013	9.84202	4.19242	11.6537	8.78739	4.31744	8.78295	14.2999	2.85501	13.0598	12.7239	4.29903	11.4913	7.36479	2.93693	11.8867	9.9408	3.33954	13.6416	12.9275	3.10447	9.745	8.70158	4.22675	11.8219	9.19348	2.63045	12.8974	10.4379
orf19.1232	150.665	136.109	239.908	57.9782	354.059	316.925	105.309	159.203	249.102	56.3144	238.849	120.654	153.053	142.722	217.098	81.3249	313.151	275.846	96.137	154.27	136.087	90.6063	282.593	319.73	98.9859	113.286	153.267	46.827	193.785	217.849	81.1099	149.073	151.188	55.8651	188.545	225.866	107.906	127.031	171.407	44.6086	199.241	246.129	59.4563	103.899	167.112	38.0137	180.006	229.155
orf19.1233	81.1911	129.595	167.809	75.263	159.07	233.23	52.1864	142.965	214.894	48.4552	146.509	139.282	77.5537	171.773	131.945	109.597	145.836	258.152	67.9884	136.669	192.085	66.456	162.122	264.931	84.9676	144.539	119.998	67.0577	125.953	205.181	63.9935	163.572	202.278	55.6155	122.994	240.61	71.3744	144.726	144.004	55.9521	134.394	248.448	59.6757	111.81	205.393	50.8454	129.674	262.531
orf19.1234	13.0999	8.91034	15.6706	4.20426	14.9116	9.04871	6.02563	8.64153	9.08168	3.49537	17.3961	5.32331	12.6489	11.4374	15.5816	3.68319	19.1782	14.7555	9.28228	14.9289	6.74681	5.79211	20.9346	12.1369	12.1501	8.16327	15.2923	5.52892	17.2802	14.3822	8.88763	11.5119	6.56323	6.16931	18.9559	13.2142	10.1187	10.2056	12.6875	3.49961	19.1655	7.86441	5.9495	9.77599	10.8102	5.26849	23.8088	10.5645
orf19.1235	56.2079	75.105	88.1854	34.6395	21.9573	24.4228	51.0094	76.2152	178.712	40.9662	25.8338	101.406	46.2023	77.2363	118.851	36.578	45.4387	39.9312	48.1094	56.5351	212.874	41.8266	38.6009	50.2753	59.9549	71.4961	94.4451	43.6147	35.6317	31.6003	50.1947	39.5557	127.103	44.9135	39.0363	44.6777	55.6388	76.1443	84.6382	33.9206	31.1801	21.2771	51.747	46.9735	114.4	38.6105	37.6266	63.6273
orf19.1236	81.0445	99.1127	98.8651	90.5484	101.926	79.8063	79.434	103.184	50.6781	86.0434	105.411	40.8092	89.2563	100.886	104.821	98.8319	113.099	106.3	71.1185	100.729	56.1804	69.3846	120.159	82.6052	67.0801	86.1798	76.8376	71.2475	81.7029	77.6953	72.0577	98.6356	56.2414	65.2272	104.265	76.5632	76.5188	101.357	84.795	66.6043	100.116	77.0516	61.9798	103.071	66.7634	61.7528	106.94	72.0183
orf19.1237	12.7598	8.24963	9.72426	18.5983	22.1146	7.58623	15.5383	9.38545	121.542	18.1115	23.4794	26.3158	14.1915	7.881	9.37266	20.7844	34.8139	7.76458	15.3845	21.7297	198.419	18.44	30.0808	30.6227	8.60105	9.69133	8.87185	13.5082	21.2337	5.12357	12.4821	18.1882	110.449	13.7268	29.5164	25.2936	11.5648	8.60731	8.29793	15.8344	21.6499	5.30193	11.687	15.8845	65.3722	12.8487	30.3017	19.4493
orf19.1238	14.0827	11.2743	12.2438	6.34993	15.8865	11.7696	11.3772	12.0304	8.40771	7.66892	16.5385	8.34445	12.8887	9.70978	14.0603	6.33924	13.9675	15.4065	11.9185	12.5018	7.58346	8.31827	17.8577	11.193	15.2775	9.11577	11.6902	8.45062	14.7434	11.3982	13.7772	15.1063	8.34438	9.80189	20.8104	15.7172	12.709	13.0355	12.0151	6.66079	18.8033	10.893	10.4058	13.8915	11.9824	8.89821	19.882	9.56282
orf19.1239	0	0.314335	0.150368	0.161866	27.4717	0.467714	0.245636	0	1.03796	0	0.526702	0	0	0	0.152325	0	6.40312	0	0	0	0.631206	0	2.5552	0.139153	0	0.146307	0.271735	0	18.4108	0.241788	0	0	0.121111	0	1.33744	0	0.57114	0	0	0	15.3732	0	0	0	0.416197	0.146696	0.911826	0.131259
orf19.124	7.54956	19.7791	30.5476	4.36508	45.1812	73.6456	4.8577	25.1709	60.114	2.50937	53.1454	51.0475	5.72667	23.2367	26.6322	4.0604	59.2114	52.868	3.13114	28.3388	66.07	4.15218	64.3127	78.1783	6.22254	24.3964	22.7166	3.97765	48.5834	48.8482	5.34814	34.1733	72.3423	5.32133	43.2803	76.1628	4.29974	31.4578	32.1722	4.24233	53.016	88.5806	2.27429	24.9657	62.6655	2.24173	46.0173	79.8788
orf19.1240	11.558	24.9243	13.8775	24.1356	13.6289	14.6885	11.3941	24.4815	20.6477	20.6685	13.0154	31.0307	11.6484	26.4365	17.282	24.0933	19.8471	10.2885	10.9264	18.5468	32.9919	19.424	15.8315	12.5999	12.267	23.2495	17.4489	24.6783	15.6776	8.70784	12.0576	15.3902	23.1631	19.1551	16.187	10.7773	14.5942	26.4916	15.6849	22.5849	19.6349	10.0307	14.0528	24.0209	18.8678	22.05	18.4675	12.8479
orf19.1244	21.2708	28.9083	29.2734	14.9371	25.0589	23.6338	16.0258	27.5208	21.909	14.8411	25.4736	16.0566	17.6899	29.8744	33.7998	17.2677	33.3669	37.025	17.7052	26.9729	22.0219	14.9851	31.5804	24.9782	17.338	29.4783	29.9109	13.7879	30.8483	28.3649	16.8843	30.04	21.4227	15.8655	31.0998	27.5297	17.4853	31.9658	29.8708	13.1209	31.6045	24.5682	14.1232	29.1528	22.1438	14.4585	31.4034	18.9589
orf19.1246	56.6914	67.7159	49.0208	114.006	30.639	35.669	58.6562	66.2374	31.2846	95.7431	33.8188	24.8109	71.422	75.6459	60.1477	118.697	39.8846	54.5603	68.0572	63.4956	31.4727	79.2786	34.2424	33.3273	76.2594	78.6807	65.8947	114.154	37.3511	52.0034	74.0823	60.3613	44.2536	82.083	40.8828	35.2613	70.3519	72.0965	57.532	91.3964	40.0472	41.3284	75.2886	76.5326	43.1509	89.7999	38.9561	35.4077
orf19.1247	38.5431	31.1592	35.6576	48.5856	32.4595	31.9747	26.632	25.1881	22.0163	42.3148	36.0073	26.687	32.2542	28.8072	40.0269	46.8716	32.3067	32.7175	28.4831	32.4403	25.9209	30.0464	32.0706	29.2821	30.1999	30.1626	36.8634	44.659	29.879	28.9266	27.2811	39.2834	25.6149	31.3295	38.8586	31.1883	31.4192	25.6079	37.003	45.3709	29.7732	35.9238	30.3716	32.054	27.7118	36.0406	37.4293	33.2293
orf19.1248	111.107	115.606	124.841	97.4932	110.007	99.5303	106.971	114.36	130.831	97.8206	111.427	118.832	103.417	107.538	130.001	96.2341	108.401	122.946	116.631	112.885	137.721	87.5286	101.393	130.311	123.022	133.616	141.388	99.3785	119.551	130.419	122.273	128.687	148.952	104.068	118.832	129.695	118.84	121.067	144.771	107.386	113.727	120.11	116.49	135.318	139.934	99.1739	121.447	128.537
orf19.1249	23.3917	29.2521	30.4777	23.0133	26.148	38.0115	17.8225	27.4595	29.7933	16.4786	28.1588	26.7485	19.6881	25.6278	37.1388	18.3488	29.8546	42.1564	16.6536	33.4201	33.787	11.26	29.0478	39.4045	28.1685	30.6002	34.4832	19.901	28.6889	37.2172	17.3064	31.5515	42.1934	11.7773	32.0583	40.4954	21.5587	26.9545	40.4139	16.3761	28.8678	44.5204	16.9167	31.6022	40.5896	15.9441	34.4377	42.1816
orf19.125	76.3358	107.218	104.701	71.919	131.306	47.8354	54.8171	104.014	2126.06	54.9364	138.564	579.134	72.8351	171.016	77.3835	68.0611	504.081	36.4099	59.0335	79.4346	2503.42	54.9818	230.306	237.714	64.5747	104.706	59.5458	55.799	177.642	30.6104	49.4386	57.4863	1394.78	55.5467	173.688	145.064	77.4878	128.876	65.2005	68.9174	139.084	34.6388	58.0962	61.5881	1109.81	51.457	111.446	317.742
orf19.1250	17.2119	26.9071	31.7276	14.8108	35.6057	62.6737	13.7556	27.2999	53.3069	15.2208	32.458	50.2138	10.9087	32.4367	32.6738	17.4874	37.2607	45.9437	13.1523	34.6861	56.8787	12.4786	41.1387	60.2531	16.9779	35.1869	30.9099	19.6073	42.1157	56.3365	15.3819	40.4244	76.2391	19.0374	35.7095	64.4009	14.3499	31.0689	36.6933	17.7716	40.6598	77.3214	10.8431	27.3743	69.713	15.4031	39.3388	70.8797
orf19.1251	11.2033	12.6706	10.0467	5.85366	17.2257	15.1609	9.39765	12.9064	15.4985	7.73859	18.9893	11.3807	9.66041	12.332	15.451	6.00475	19.7973	16.3935	12.21	13.1896	17.2901	7.81406	20.4812	15.9252	10.6047	13.4533	14.8302	6.8639	17.1102	14.7153	11.7115	16.5729	17.2254	8.2772	22.1483	18.826	12.4997	14.8868	11.7295	7.44736	19.9594	17.1958	8.63418	14.9587	21.4448	7.8282	22.0598	16.3822
orf19.1252	110.768	153.471	174.622	135.031	66.5651	86.9292	94.2932	156.69	155.854	119.603	64.3207	151.618	99.448	154.368	171.761	110.131	102.478	125.632	95.6911	107.888	220.579	91.6514	83.1801	112.756	127.845	156.369	174.709	151.04	100.169	125.161	121.09	132.385	172.326	122.047	96.7972	126.632	122.835	162.143	174.564	141.721	92.2361	100.285	126.806	135.712	163.366	118.378	90.7572	116.842
orf19.1253	33.0791	58.6966	61.3515	23.6012	13.962	16.6313	17.9077	60.0666	12.0113	19.3493	11.9462	11.5936	26.8412	59.9375	40.6995	27.4704	13.073	32.9018	17.7228	59.9019	12.6558	16.4273	11.782	10.6129	33.9256	82.8872	52.8956	22.7044	16.4644	26.275	20.0733	54.9968	15.0628	18.4432	20.8008	15.9823	28.684	77.9177	54.3003	14.9241	25.4607	18.0822	14.2335	65.0059	15.8367	14.0036	22.824	10.567
orf19.1254	151.116	168.665	212.829	166.811	166.665	133.811	127.788	179.054	103.898	133.125	178.054	78.1379	154.735	180.457	236.716	164.971	193.298	207.344	148.202	194.932	83.738	131.812	184.218	156.094	172.525	193.834	239.203	164.781	197.068	188.966	154.676	201.837	105.462	142.537	196.537	163.428	160.692	183.276	215.56	159.746	202.984	166.544	149.433	196.669	145.693	147.731	205.826	131.448
orf19.1255	0.911545	1.27543	0.788078	1.75142	1.24545	1.95049	2.74088	1.96957	2.95814	3.41608	2.40426	3.19568	1.18034	0.546288	0.437798	2.00736	2.02689	2.86873	3.5537	4.97805	2.89315	2.19128	3.19675	3.19951	0.788428	0.964681	0.50535	2.03795	2.05727	2.41179	3.50827	4.02165	3.72655	2.72952	3.23342	2.40565	0.482798	0.628922	0.277563	1.44617	1.91893	2.48287	2.6072	3.80497	3.4713	2.92654	3.1272	3.2843
orf19.1257	1.22929	1.49069	0	3.35836	0.454888	0	2.36619	0.41602	0.659247	2.36404	0.780563	0.974349	0.51733	0.736713	0.451487	2.4864	0	0.639321	1.78005	1.8277	0	1.02171	0.189338	0.206222	2.37572	0.650475	0.402707	1.13065	0.468403	0.71665	1.93548	0.865101	0	1.19632	0.594617	0.273862	2.11605	2.04184	0.729917	1.09283	0	0.217643	3.03531	2.60204	0.411198	1.08701	0	0
orf19.1258	23.9363	4.77975	1.24717	8.39086	0.636461	1.61637	15.28	5.82078	0.409952	12.22	0.182022	0.454423	30.0388	5.41159	1.36869	17.0376	0.564982	1.78902	14.7774	15.6632	1.06645	12.6753	0.883046	0.384716	12.8931	7.78657	1.1269	4.6404	0.218457	1.4205	11.3337	9.38071	0.418544	4.55656	0.184881	0.766353	17.5667	4.76144	2.38296	6.32005	0	0.812045	8.6603	14.1214	1.34244	9.63234	1.44053	0.725784
orf19.1259	15.8752	28.3321	20.4359	14.5858	20.5782	19.9452	14.579	28.5416	21.0644	13.6293	21.9156	19.8854	15.6881	27.3952	24.589	17.3487	28.3706	21.3942	14.34	26.9224	24.7359	13.7757	27.1148	20.592	15.7884	29.0678	22.1955	16.4612	23.2959	17.8901	14.3656	26.5834	23.3305	14.7137	24.6062	19.7886	16.51	30.8733	24.0332	13.5585	28.5446	19.9758	15.0562	31.4029	21.8732	14.489	28.0611	19.3342
orf19.1260	27.5527	26.6938	26.4268	13.7687	36.6827	31.2359	24.6069	26.9373	37.9433	16.0735	33.4166	32.5845	16.9326	26.5595	34.8021	18.7804	36.2023	31.3376	22.1228	22.9752	46.8384	18.7079	37.6321	35.5098	22.4364	25.7132	24.2605	14.3737	28.6627	32.1252	24.8911	32.7269	37.5466	22.4156	34.9757	32.867	28.3062	29.5413	25.7374	13.5819	35.1486	29.5269	17.3626	30.0721	36.8655	12.5814	35.2553	27.6821
orf19.1261	25.6225	31.2547	36.2787	14.0827	37.3645	34.879	19.0363	32.1708	31.8724	17.6883	37.2081	22.7722	28.5204	34.3001	46.6627	17.8804	35.4093	49.9906	26.696	36.5175	34.3035	19.8594	38.4835	39.5753	27.649	37.4919	43.6575	18.2954	36.2794	43.6631	23.5527	40.2243	37.9859	17.4596	39.6993	43.5039	25.1062	32.6368	41.9507	12.1843	39.7584	43.9145	20.2592	32.5587	41.1294	16.2486	42.5225	30.3249
orf19.1263	12.1479	57.8099	36.0469	15.4304	273.695	219.965	14.9204	76.549	117.826	13.9078	188.541	104.387	10.6773	29.524	20.5794	15.5948	221.4	92.8788	14.2542	196.744	83.2911	13.7404	163.603	247.194	11.9708	33.935	24.9054	14.4467	327.671	114.906	15.4644	207.194	110.818	14.2214	166.611	300.591	13.1175	31.9268	45.0352	13.0709	273.799	232.917	13.6987	209.538	230.854	14.1745	212.928	317.015
orf19.1264	5.5393	29.9194	119.493	0.756654	72.0493	284.435	2.24181	33.6182	123.941	0.769353	37.6643	152.204	5.75013	39.6427	120.371	0.689474	70.0834	130.374	2.11221	86.8876	97.6043	0.73663	27.785	268.059	9.95908	56.5702	131.289	1.08689	80.5571	148.332	3.23017	83.7468	119.59	1.16799	31.8253	289.631	11.0925	63.0557	157.802	1.21468	70.9992	315.791	3.27184	126.062	216.202	0.816358	39.4053	272.136
orf19.1265	9.41137	10.4316	10.4417	2.71532	14.8285	10.8667	6.13295	9.14438	9.33265	4.09689	14.8285	6.96795	8.26174	8.8078	14.0639	2.95375	17.4504	12.9588	7.35674	9.74282	8.22641	4.15987	17.3116	12.7753	8.26268	8.18107	12.6327	3.03585	14.6114	10.6431	7.03863	11.2157	9.16602	4.3389	15.7919	14.0819	8.31832	9.4062	12.2118	2.87678	15.694	12.4898	6.0788	11.3331	13.0615	3.5482	18.2264	12.0165
orf19.1266	62.913	59.8459	49.8765	152.996	54.6313	36.3673	79.8208	50.1525	96.7688	124.035	49.7129	70.255	73.6623	60.6611	65.5193	176.105	58.2317	31.4106	67.3734	49.4716	139.201	105.974	50.8186	64.9193	65.6314	41.6251	61.9211	121.798	38.9946	28.3635	65.156	47.8163	89.8155	82.1782	54.8217	54.0698	71.6195	42.7281	56.8916	135.224	57.3426	24.7524	71.4775	58.7554	72.0186	97.713	51.8134	54.8651
orf19.1267	55.5995	145.634	136.741	90.7162	136.887	90.8169	47.2729	148.68	97.6742	73.6959	166.112	75.5548	48.9095	165.851	156.474	71.9617	177.347	81.6656	41.6555	116.478	117.068	52.9248	204.024	88.8373	47.9463	119.556	136.036	60.7406	133.921	67.3232	38.9066	129.074	106.643	58.1561	165.054	85.8006	50.3317	153.598	135.794	59.3393	166.72	87.6917	46.2009	147.994	105.117	70.3053	177.314	112.634
orf19.1267.1	68.609	83.4303	128.402	84.9671	96.1629	131.69	77.4093	94.9506	144.16	95.332	81.5315	89.9248	79.6834	81.5455	132.889	96.6087	100.723	113.756	73.484	55.5627	166.185	70.8496	98.9428	147.889	44.9833	64.09	64.7906	62.8919	62.5082	65.2473	63.2983	59.8815	132.52	61.6708	75.8905	104.858	53.8379	78.689	71.9173	52.338	63.9989	89.8473	50.7717	58.1194	86.6703	54.4993	72.2289	128.339
orf19.1268	4.48853	5.0801	3.47165	3.03641	3.54334	8.32381	1.24057	4.65833	5.77709	2.30183	3.99011	7.11531	2.51858	4.30396	4.39606	2.6072	3.93174	2.90498	2.25317	5.56127	3.64328	3.38241	4.05581	3.01192	0.841163	4.64462	1.17633	0.880714	5.70096	2.96561	1.25637	5.26459	5.24282	2.13553	5.01773	3.46652	2.06036	2.98217	1.42142	1.4897	4.35371	2.11915	2.26004	2.99422	2.80264	1.90512	2.06761	4.16689
orf19.1270	4.73269	4.57419	5.30046	3.84043	5.09781	6.5525	3.27476	4.69394	7.6728	5.28662	4.84984	5.45964	2.91851	6.45889	4.47456	5.27835	7.419	4.48403	2.63266	6.96686	8.43091	4.01921	5.94697	6.32007	3.88576	7.86824	3.6534	3.79263	6.32055	5.05371	3.08224	6.03461	7.14262	4.16493	5.16778	5.97117	3.71035	5.168	3.04199	3.83241	5.55149	5.30953	3.18516	5.6265	7.11604	4.57439	4.97434	6.64371
orf19.1272	44.0246	46.7252	38.331	38.5544	26.1021	59.6759	24.2639	43.6624	34.1372	29.2801	31.2584	24.2885	38.6532	53.1143	35.9785	44.4649	23.2792	62.946	26.1693	32.9733	35.7564	20.5951	27.3265	48.7742	39.5296	39.9766	28.8984	22.9732	20.7719	55.2792	20.0562	34.9345	40.1831	19.2917	27.5943	47.1069	39.0142	49.2252	36.4888	23.8496	25.809	58.7288	23.2259	31.0888	46.7481	19.3987	27.0832	56.2021
orf19.1273	42.7061	48.6294	52.1145	42.8878	49.529	47.3772	42.8748	56.7533	31.0953	52.9157	42.9905	33.6429	33.3145	59.7708	65.4173	35.8156	34.7284	70.9646	42.232	66.5926	41.5686	41.7281	44.5999	49.4507	45.7503	60.9957	70.8042	39.4708	43.658	70.4396	44.2797	63.4066	55.5098	41.5606	54.7501	55.6923	52.8931	72.8377	71.1251	45.0029	50.8772	65.2829	43.8736	61.734	55.2245	42.5526	61.1759	58.5129
orf19.1274	0.241935	0.623432	0.219286	0.755376	1.16384	0.954917	0.859727	0.573133	1.47045	1.66719	1.15216	0.671161	0.509075	0.108744	0.266569	1.05397	0.635771	0.713001	1.01595	1.70861	1.26826	0.804329	1.56506	1.09583	0.170022	0.170692	0.356653	0.578554	0.507022	0.775735	0.507893	1.61746	1.27166	1.17723	0.780171	1.13187	0.0416456	0.321482	0.191538	0.946344	0.67048	1.02801	0.702793	0.744879	0.971126	0.556224	1.51971	0.689109
orf19.1275	20.0023	8.34536	6.06719	12.985	4.69017	3.61059	17.1247	7.10434	11.2225	10.0926	3.61534	5.18003	15.9603	9.37625	6.72807	9.27467	5.82229	5.56181	14.3386	8.39179	17.0125	10.0078	3.72135	3.78741	17.1187	10.7937	7.33114	11.1112	6.64058	4.32954	14.5512	6.62009	11.3637	9.89349	6.35438	4.72084	17.9314	7.79605	5.84039	9.01418	4.87096	3.15566	18.1792	6.66905	7.38634	10.5072	5.1937	3.25918
orf19.1276	12.7166	11.7491	20.1982	14.1801	7.17055	14.7201	14.9435	18.7172	6.35062	12.6805	2.56339	5.27965	10.8731	16.5728	22.3887	16.5821	8.7522	21.4154	6.07955	5.85217	9.83038	8.05281	8.33198	14.4929	7.37635	8.11746	14.4152	11.7333	4.76857	9.767	12.5711	4.11947	13.3211	10.0838	4.55638	6.47546	9.45084	10.5946	10.2275	9.33109	4.33531	10.7212	6.33263	10.0988	8.64245	7.13951	5.0717	7.28253
orf19.1277	52.6015	45.84	29.8966	68.5662	61.6704	32.1069	70.4298	46.4719	73.5488	63.7103	50.0454	54.0076	43.0312	43.6967	38.5108	56.6675	58.4509	24.6781	57.0132	41.0396	74.9174	59.0426	47.0063	34.365	44.4083	36.3157	37.0798	56.3321	47.8916	21.5063	53.0871	42.4543	52.3668	56.5405	56.7095	24.6748	56.5986	56.2286	28.45	64.5721	64.6489	16.9662	55.5733	51.3782	40.7651	59.6841	60.3035	28.1301
orf19.1279	87.1689	89.2767	95.0565	105.919	65.6851	64.6265	70.6679	86.2265	59.6852	91.3399	43.7046	42.1724	97.1882	78.4734	81.4369	107.7	73.2818	84.1527	71.0783	58.0685	54.316	74.1684	44.7763	62.0882	61.524	77.1547	69.3747	63.8615	54.2933	68.5487	64.2192	61.3442	49.939	60.6178	46.6787	54.9463	67.8661	65.9877	66.621	65.9658	49.7787	65.6872	51.7393	57.1031	47.3091	54.99	37.3092	63.0565
orf19.1280	280.656	527.235	546.205	377.619	386.957	628.335	208.281	558.336	531.527	243.523	354.643	467.515	332.535	589.339	620.515	376.544	325.57	510.945	214.829	422.119	462.111	252.802	351.549	482.992	220.989	427.746	455.335	230.923	232.786	315.3	164.71	392.616	361.688	201.601	277.61	384.129	223.564	507.684	412.469	268.854	238.063	395.099	132.786	372.849	374.272	191.517	317.328	592.408
orf19.1281	12.1393	24.5032	22.8413	20.2701	22.6307	29.1121	11.6489	27.8733	34.2809	16.9423	18.1481	33.2497	11.6399	25.5087	20.3169	19.9869	23.2185	23.1221	11.4813	18.734	41.367	12.1584	17.1351	27.7368	16.3061	24.2844	25.4712	16.9597	19.9071	24.5453	14.3011	25.0879	40.8326	15.8512	20.217	27.3862	12.2731	28.4837	26.5203	15.7368	24.2732	29.7082	12.4091	26.6118	29.195	12.8267	21.2349	31.0264
orf19.1282	110.95	147.193	146.011	60.4924	122.065	111.549	89.2489	149.07	127.881	56.0484	120.29	111.303	92.2681	140.923	143.29	67.8125	125.327	163.976	86.7074	103.9	126.571	67.6058	120.794	118.676	102.41	140.199	143.649	69.2087	116.353	131.679	83.2007	129.822	102.128	75.85	123.675	113.331	107.407	150.51	145.785	64.5385	125.056	118.915	90.0504	141.737	117.874	75.4404	115.253	120.119
orf19.1283	6.86363	7.63841	6.36997	4.20125	9.54063	8.44587	6.09756	8.34821	5.33775	4.85106	9.60107	9.40408	5.41895	7.40934	7.31473	5.42161	10.9453	6.82391	6.24357	8.38408	6.81509	5.05129	10.9329	6.9282	5.56556	7.43963	7.02408	5.38481	8.47174	6.51501	5.91129	7.15242	5.72157	5.71851	9.69512	6.71751	6.36179	10.0558	6.67626	5.94526	11.6445	5.98246	5.07824	7.96966	5.7299	5.23922	11.4878	6.21027
orf19.1285	29.0252	41.5441	30.5478	46.7687	16.9844	15.7951	27.7908	41.1243	31.4324	40.4969	16.2455	21.7872	28.7118	42.7082	35.3279	51.4123	29.0717	26.8021	25.5462	35.5358	57.6604	35.2156	24.6245	19.1574	27.4457	39.0969	34.7244	49.5812	21.6451	20.2711	27.3543	30.0339	34.6296	39.277	24.5975	19.8635	34.2241	46.253	33.295	44.643	25.8153	16.9523	32.684	36.6527	31.4163	41.1168	25.7503	19.785
orf19.1286	0.573325	0.173809	0	0	0	2.15515	0.509334	0.194026	1.43483	0.18376	0.182022	1.36327	0	0.171797	0.84227	0.89202	0	0	0.166038	0.213104	1.939	0.190606	0.529827	0.192358	0.604365	0.202248	0.187817	0.210927	0.436914	0.334236	0.401193	0.403471	0.669671	1.30188	0	0.766353	0.197379	1.14275	0.226949	0.81549	0	0.406023	0.166544	0.441294	0.958885	0	0.360133	0.362892
orf19.1287	14.057	17.1546	8.37501	5.17165	77.0642	40.3206	9.17381	15.6351	29.898	6.31342	56.2835	29.3091	11.6053	12.1268	16.705	12.1474	82.5264	16.7012	6.27503	14.1107	31.1894	9.10855	65.642	43.378	7.11015	13.3288	12.7883	6.91742	68.0273	18.8953	4.32309	21.4862	31.5835	10.8045	54.3957	38.5369	10.1104	24.4491	11.8377	8.85106	79.4018	42.4832	4.88967	21.0883	28.5718	8.2972	56.0725	39.3304
orf19.1288	18.5796	302.496	35.426	62.9419	2087.43	52.8761	53.8614	310.494	18.9328	60.4668	1340.45	48.2633	12.694	250.667	30.6658	28.5564	2254.04	69.5563	46.9674	440.001	34.8528	27.2835	1819.86	29.0738	15.3566	300.513	38.885	18.0435	2551.66	63.4982	41.0044	466.023	26.4904	22.4979	1795.89	24.8686	13.6475	269	31.2351	18.4564	2329.02	53.9368	48.6183	555.623	18.4182	34.1088	1412.57	29.4481
orf19.1289	47.0766	57.543	54.4437	75.8058	38.377	37.0225	51.4655	58.157	34.9589	62.7943	33.2635	30.3347	49.6778	60.8806	58.565	74.0161	44.444	51.7585	48.7685	44.2391	39.205	61.8094	38.244	36.6665	47.6043	54.7529	54.7885	69.8968	37.0895	42.0955	48.2373	41.0384	37.1064	55.7746	40.5774	39.191	53.8003	57.5578	51.2816	67.7163	40.0958	44.2746	53.8526	48.5976	36.7038	65.0081	36.6859	33.8864
orf19.1290	79.1727	103.148	64.8254	125.453	27.865	33.2945	90.9326	98.3438	42.1822	125.994	21.801	44.7861	68.4523	106.096	71.5175	110.211	26.1885	51.0669	68.6586	51.3764	78.4967	81.1334	24.6612	30.5332	70.7927	66.2346	55.3503	110.083	20.0556	35.7773	80.7047	51.3981	47.1429	94.5896	25.6023	23.846	75.7939	85.4417	52.4818	104.829	27.1968	30.3448	93.8581	74.1749	31.9944	104.192	28.4779	23.7268
orf19.1291	22.6728	36.6167	51.8453	26.077	30.2465	46.3068	16.8404	36.5554	43.2123	21.4423	29.2142	32.4261	21.0018	35.3233	55.0169	26.5182	36.4076	57.3695	17.9339	33.0627	44.5781	18.7134	38.3557	50.3705	19.3708	35.6481	46.004	21.0745	32.1243	43.0604	18.244	32.5241	38.6108	21.1907	34.9393	47.0201	20.4058	37.563	49.7807	22.6395	33.1973	51.1053	17.4829	30.6597	41.0953	15.5697	32.8579	32.8735
orf19.1295	78.6118	93.9612	90.6821	21.8246	100.084	97.7767	62.577	96.5825	132.219	35.1245	97.9369	63.0086	70.6516	95.1549	92.9366	28.7743	116.597	109.362	62.8922	89.0975	128.432	37.8102	119.719	123.875	57.8352	80.2181	68.4875	27.4983	83.1884	88.7459	55.6918	97.3551	122.24	41.6949	88.6515	111.824	63.9842	90.1115	78.0789	24.6074	90.4017	103.342	48.326	79.5212	107.444	29.8843	94.3402	88.8167
orf19.1296	5.02715	4.57209	5.07728	2.38242	6.33372	5.39923	3.43816	5.38745	5.47753	2.83892	4.02811	3.60509	4.88605	3.5149	5.67091	3.20313	4.36423	5.51947	3.05044	5.02739	5.10059	2.74572	5.12507	4.53796	3.82729	5.74244	4.82294	2.99443	4.1503	6.14056	3.09904	5.05401	5.87195	2.64029	3.93699	6.29306	3.25537	4.05575	2.89021	2.04302	4.93421	7.88325	2.46865	3.59306	5.08478	1.77811	4.2104	5.37908
orf19.1297	3.16895	5.87721	5.74458	4.91072	5.00098	3.95907	2.12524	6.62392	1.46619	3.8238	3.84683	1.62525	3.92238	5.39023	6.19592	4.1184	6.70491	5.75214	3.05016	7.03273	1.95436	2.63385	4.90959	2.50171	2.81652	4.76748	5.86236	4.01194	5.29161	4.56424	2.7719	6.65755	2.53116	2.87231	5.7106	3.07309	2.5991	4.6134	5.49731	2.94975	5.55345	3.79537	2.51796	5.70336	1.6212	2.63733	4.15678	3.03823
orf19.1298	11.9092	16.155	13.2898	6.30225	17.8965	16.359	10.831	18.7445	12.6146	8.12587	14.3037	8.19145	11.4168	16.0889	14.4118	9.06989	18.2735	16.8523	10.8497	12.0645	10.7042	8.72387	16.3406	14.1678	11.1496	12.162	11.9025	6.5647	13.1366	12.2617	10.1416	16.3358	13.2504	7.72651	13.0443	13.4186	10.0624	15.3153	12.1132	5.51252	15.5512	15.9531	8.65459	14.3559	10.479	6.05431	17.7002	12.7253
orf19.1299	26.2106	31.8788	27.9693	24.1231	20.4402	23.2935	20.945	34.3159	23.4411	24.4754	21.6606	13.3331	21.2705	30.2437	32.2414	23.2752	19.1727	23.6006	20.1664	25.7084	29.4777	15.711	19.8114	20.1605	21.9937	24.5644	27.8353	19.401	17.2315	20.7081	19.272	29.7329	22.9842	18.1217	19.1246	18.8946	23.973	32.2813	30.166	15.3578	17.0211	24.0475	18.6369	26.4377	20.2567	19.261	22.2143	19.9578
orf19.130	4.72434	6.45512	4.1333	4.88219	2.80697	3.78525	3.82266	6.11005	1.99832	4.03793	2.45055	2.70734	4.94709	5.79551	4.10565	6.57055	2.94344	3.92197	3.45582	5.24336	2.64047	4.58656	3.40254	2.51529	3.81887	3.81826	3.25517	4.42275	2.24806	2.22404	3.11968	3.80858	2.44824	3.87092	2.46043	2.4904	3.68052	4.40616	3.42415	4.08554	2.75069	2.27761	3.38904	4.3534	1.83996	4.001	3.1905	1.99355
orf19.1300	23.8407	32.3031	60.9771	17.1131	47.8261	67.1415	19.5226	35.2822	62.707	19.5578	37.7235	49.7017	16.1302	22.5111	60.1944	13.3105	50.6135	80.1608	17.2277	20.9714	60.4074	15.75	49.5422	95.729	13.899	23.8512	41.7874	15.6243	49.8897	62.4319	20.1696	27.9447	71.4083	20.6398	43.5567	85.8678	14.8846	28.4197	62.5711	11.4489	46.2066	78.3925	12.8711	28.1451	69.5414	13.2859	39.7259	73.1704
orf19.1301	13.0249	17.2987	13.3422	3.87302	24.1752	22.5377	6.1223	20.1505	11.6787	5.03612	22.5796	11.9624	9.39659	14.6204	18.983	5.01802	20.1019	24.2283	8.14292	19.058	13.1452	5.91108	21.1439	14.5667	8.71751	19.3999	21.8084	7.30192	35.7647	23.5029	5.7869	22.6971	17.8701	9.38928	27.7344	19.1604	13.9505	21.1535	23.406	3.08774	27.5019	28.6972	6.9666	24.1883	17.9806	7.16634	29.4796	16.0959
orf19.1302	1.57202	1.04846	1.70983	0	0.698054	1.18186	0	1.38322	0.449625	0.604628	0.69873	0.1246	0.264625	1.50738	1.03925	0.587006	1.96225	0.654052	0.182106	0.116864	0	0.209051	0.581101	0.421947	0.441901	0.665463	0.926968	0	0.838593	0.366581	0.220009	1.10629	0.183619	0.407961	0.506931	0	0.757681	1.14889	1.49347	0.223602	0.108914	1.00196	0.273992	0.121	0	0.222411	0.493731	0.199005
orf19.1303	9.49978	18.2746	20.5398	4.31425	29.4008	22.2052	8.89981	16.9515	29.3323	7.63974	21.9348	21.699	7.26881	17.9077	24.2963	5.05222	29.8434	26.8288	8.20355	14.8304	32.1285	6.20168	26.9756	29.4391	10.0748	18.7057	22.2936	6.41806	24.6801	22.9582	7.49367	18.2936	31.7754	6.72361	23.6718	30.0909	10.3467	19.6808	20.58	4.42223	25.5491	28.2561	8.93099	17.0172	26.1147	5.62051	23.0011	33.454
orf19.1304	13.757	29.2957	24.8166	12.746	32.3649	46.4998	11.791	28.1611	44.0658	11.5431	37.2136	39.8038	12.7085	26.8786	23.8252	15.0351	39.6784	34.668	14.3169	27.438	37.9777	10.5602	41.5506	48.3329	14.9341	28.1709	28.066	14.4841	32.4742	35.4054	13.7747	35.1047	48.4677	15.5286	34.4078	46.9435	12.7837	30.0954	24.5276	13.7611	41.9221	50.3761	10.1368	26.5153	44.8947	12.5009	35.6898	55.3606
orf19.1305	8.94514	15.2137	20.1732	8.16561	24.517	31.1745	8.26103	19.9079	30.3547	6.46303	19.9759	21.6306	7.72029	14.3561	18.9323	9.29405	18.9248	27.755	6.05929	12.2852	20.5103	6.45179	19.989	37.1336	8.63033	15.9381	16.8868	6.97232	18.3708	22.4944	8.01003	16.5378	26.7407	7.86911	17.2584	28.5748	6.83765	16.7717	15.484	8.14086	19.7479	29.9027	5.15288	12.7201	24.7993	4.29005	12.9044	30.1329
orf19.1306	32.0883	53.1505	55.7833	54.7552	37.2327	90.7135	12.29	53.8517	85.7706	27.6425	61.3825	54.7985	16.1877	75.4661	28.7009	45.169	44.8884	113.642	12.547	38.754	65.388	17.0957	48.5188	94.8907	26.8186	55.991	29.2476	31.4313	32.6305	97.1927	15.4417	64.2549	83.829	17.0094	48.0493	114.469	24.3942	59.5867	36.3832	30.812	41.3778	98.4255	15.0552	29.841	91.7599	20.2648	42.4107	107.512
orf19.1307	2.72358	1.69264	3.01171	4.73015	2.62037	1.43333	2.98416	2.35039	7.88728	2.31332	2.37791	3.29208	2.63621	2.16272	2.75083	5.3393	3.22073	1.51089	1.81416	2.98643	8.52037	3.2597	2.34915	1.87328	1.57907	2.30587	2.05212	1.70342	1.81611	0.952672	2.38233	2.58753	4.85144	1.94372	2.50309	1.82028	1.50024	1.31192	0.754684	2.27597	1.60393	0.675084	3.56026	1.41505	4.05411	2.50467	3.07946	3.31854
orf19.1308	72.8561	81.9157	92.2268	151.756	154.905	155.861	61.0968	80.7721	108.13	76.611	139.715	72.6593	56.289	65.652	81.3293	128.256	159.611	128.151	55.1338	53.2024	78.5787	64.7335	142.06	124.01	53.3423	71.2516	85.5607	68.9181	166.341	124.653	56.6833	87.2815	95.7111	53.8086	158.466	125.46	60.3346	68.967	78.8862	64.8623	157.4	150.761	49.4788	63.116	109.794	49.9216	131.366	139.05
orf19.1309	31.1465	27.1281	25.6317	27.3988	39.516	23.2304	16.8363	26.1007	20.3268	15.529	40.9668	23.1196	30.3763	22.8141	36.86	17.5379	36.702	27.0831	24.6266	17.8251	21.5692	9.53304	37.7688	24.3835	27.4475	19.8819	35.6308	16.006	34.2851	24.3544	22.6601	22.7888	26.708	12.1886	43.6828	29.077	24.1689	23.9784	23.8757	22.1512	39.562	27.1344	22.4038	27.7791	30.594	18.361	53.4145	24.7214
orf19.131	9.24837	6.98635	8.6849	4.61535	3.9272	7.52293	6.28556	4.82305	4.5532	4.27629	3.75451	4.20594	6.76323	12.3571	8.35251	8.02025	5.97625	6.83363	6.93745	3.83209	3.1791	6.45179	7.47253	7.83367	7.56486	8.34342	7.35074	4.01605	6.35467	6.18708	6.89605	5.97496	3.89599	4.03292	8.21364	6.48505	6.68107	8.76359	4.80123	2.48	6.19747	5.90537	3.61142	7.46866	5.2743	3.21754	4.76176	6.71753
orf19.131.2	388.181	322.73	362.503	343.397	351.489	221.752	371.154	323.844	234.669	342.715	316.88	199.29	395.035	320.58	402.648	418.745	318.39	347.482	352.077	313.713	216.817	344.924	352.389	315.338	349.884	337.983	349.704	297.093	284.167	318.707	346.54	327.607	254.873	338.656	341.582	281.712	365.888	338.209	345.269	273.143	352.887	256.787	331.281	320.29	268.939	313.918	320.31	295.216
orf19.1310	8.59092	9.61924	11.6402	4.89467	4.87291	4.62011	5.79368	10.4835	7.44319	6.06981	5.93278	4.97026	4.38066	10.4474	12.4827	6.00998	8.15692	8.39226	6.90096	7.17894	8.01655	5.37865	7.53348	8.9206	6.16956	7.87505	7.64181	5.26	4.77875	7.60386	6.36266	6.04577	8.97254	6.50938	6.22818	7.87907	7.21051	10.8739	10.0283	4.77189	5.64793	5.15141	6.15694	7.33651	7.92878	4.87954	5.35698	5.0011
orf19.1311	12.0305	15.5724	14.1182	12.3868	10.2508	10.8	15.0707	15.9642	13.328	12.3797	11.358	8.56314	12.8237	13.8268	14.6799	10.0978	15.6513	9.82418	13.1342	11.0322	14.5618	10.4727	12.4343	10.569	11.5416	13.5136	11.6159	9.6383	11.4601	7.79793	10.717	11.5298	12.6424	11.2457	10.005	8.95739	12.8885	15.6706	13.7854	10.2729	12.2559	9.50079	12.4844	12.702	12.1785	9.7702	11.0868	8.54164
orf19.1313	16.2602	20.5816	16.227	8.30867	39.6993	16.3204	11.8144	20.593	15.5223	8.43533	20.2769	14.6817	6.91341	15.6217	10.8357	6.67678	27.7521	14.8206	8.73843	18.007	11.7922	7.35635	22.4623	14.5105	8.65861	18.0359	11.4222	4.68704	26.9545	13.7304	9.0909	18.698	11.0627	5.65532	20.9738	11.4275	11.5998	15.0911	13.2712	4.47067	28.9188	11.9308	8.86245	14.7736	9.53231	6.8185	16.5316	14.9606
orf19.1314	20.6854	23.0156	11.8415	41.98	4.99554	7.91217	21.4072	24.3172	14.1163	36.4767	4.23995	8.45663	17.4104	32.1881	14.3414	34.6457	7.15243	13.6896	18.5814	18.2372	19.2939	29.4867	5.23176	7.25681	19.0765	17.1545	9.89117	28.9989	5.91832	6.51618	17.827	13.4334	11.1482	24.7689	8.98757	4.65682	18.5906	20.4462	9.02146	27.7709	5.83318	5.70548	24.3729	13.7989	9.2257	27.7256	5.243	7.99366
orf19.1317	24.5451	31.4777	37.9375	30.7865	31.1321	23.1576	28.1894	31.5323	14.4044	32.3223	33.1702	11.3272	26.0955	36.6779	40.2996	34.144	46.3071	41.655	29.6028	48.558	17.8039	30.037	48.8727	22.3759	27.1507	36.7992	38.9873	30.7442	37.7794	35.8908	30.8486	40.5981	20.7715	30.2513	46.9958	24.0671	26.0176	32.8568	34.7414	24.6341	41.7309	29.2473	30.0682	42.9434	26.6025	30.8427	49.1194	26.6771
orf19.1318	10.5769	6.47075	4.69836	5.65266	4.09018	3.7968	4.74051	4.51463	3.88367	4.15358	2.6622	3.2476	10.1053	5.76766	6.0194	7.88715	4.38203	9.38266	5.79511	4.1085	4.44724	4.75183	3.11138	4.98734	6.76337	5.311	4.61988	5.18834	3.70339	6.66604	4.80086	5.76694	3.4503	4.88385	5.16221	5.51931	9.31652	6.39417	4.29998	3.32062	2.70674	5.87088	4.92701	5.7208	3.44234	4.44883	4.07011	3.49816
orf19.132	26.9342	38.6157	50.4287	31.6924	30.3041	37.2174	27.3123	42.6798	43.2406	31.3285	31.3605	33.0012	27.1651	37.7212	50.1572	31.4519	39.4644	47.0708	25.7793	35.5629	58.4621	21.842	35.4874	42.7754	23.4485	34.7237	43.1954	27.2977	32.9112	39.3388	23.4691	36.7777	46.1844	25.4852	33.1124	41.4528	25.3862	38.5372	43.8749	22.913	35.5312	39.5725	22.9884	34.9651	45.4508	25.8378	32.7191	37.6952
orf19.1321	0.805815	0.912018	9.58257	3.73197	5.7649	651.538	3.59529	0.799937	122.614	11.3297	9.17591	1030.47	0.452155	0.901458	4.57744	2.34032	6.28212	9.94622	3.20493	1.67731	19.295	5.53657	4.30259	7.42593	1.2081	0.22741	4.89241	5.41535	6.7959	10.6795	3.7968	1.05856	19.9541	7.2495	7.41445	11.4893	0.480859	0.892302	3.91281	2.36877	6.06679	270.992	1.59174	0.248098	6.00187	3.72424	1.78847	17.9197
orf19.1323	17.9402	21.3263	23.6141	22.971	18.2153	21.9588	18.1623	22.6405	15.9876	19.2331	18.7426	16.4961	19.0792	26.5346	32.1333	25.1351	23.1367	26.9641	18.4277	27.9545	17.6642	22.0651	21.1798	19.7772	21.9857	23.974	21.8581	22.7919	17.4432	20.8659	18.5216	24.0998	21.7808	19.1504	23.0268	21.5783	20.3543	25.4241	24.5581	18.7613	21.8894	22.8753	19.9471	25.2366	21.3138	19.6616	25.6469	20.8089
orf19.1324	9.50065	9.95552	8.48644	7.20085	5.75748	8.66955	7.86941	8.36426	8.61478	8.78226	5.98891	5.92057	8.11232	9.20074	9.10263	9.0833	5.74407	10.9323	7.43687	8.29106	9.05733	7.50728	6.02289	6.97574	9.38606	9.9816	9.42724	8.45965	5.77114	9.93348	8.18983	7.92143	9.68995	8.03983	6.43818	7.73004	9.03025	8.37053	9.75628	7.19746	5.62838	10.0924	7.71952	9.11443	8.75092	7.88963	7.2003	7.86553
orf19.1325	7.38046	3.24167	1.517	5.4887	4.64498	8.25751	9.60273	3.65807	1.32973	6.92902	3.57935	4.09949	8.85322	3.69172	3.07349	5.7144	4.50509	6.04469	7.27061	4.19056	1.10064	4.79144	3.15068	3.00269	8.86231	3.32108	3.04603	7.56859	6.28873	5.82721	6.54723	4.37598	1.73093	5.6178	5.8469	2.38218	9.92343	3.51357	1.97836	5.99288	4.54973	4.77405	7.36029	3.35481	1.28298	6.33093	4.85505	8.75453
orf19.1326	8.98253	4.5648	3.01193	2.31011	5.37973	7.76807	6.73453	3.97118	4.34381	2.72926	5.67066	3.99194	11.6683	4.48083	3.73765	4.03921	7.40209	6.5528	7.24781	5.90561	3.75788	4.14284	7.16544	6.51529	7.88158	5.45825	3.12971	3.74404	6.17266	5.17608	5.15932	5.04247	5.15504	3.06545	4.72164	4.85824	7.93663	4.93306	3.12409	3.54496	4.74847	5.03759	4.4645	2.75758	4.86302	2.64455	4.33777	5.91563
orf19.1327	12.7096	9.1671	5.96118	14.383	5.55978	8.66718	8.33888	8.28265	6.1825	9.4799	6.06017	12.6578	10.8166	8.29644	7.73937	9.26243	6.54946	5.07826	6.18481	7.02476	2.81235	5.46632	5.93818	4.05817	12.5842	11.6004	7.55326	10.2557	8.60545	6.5831	7.37288	5.95176	3.20088	6.8664	8.0751	4.08403	11.4187	9.82545	5.9101	10.4503	7.07069	4.95213	6.20366	6.9461	3.06604	5.98275	6.38089	5.35316
orf19.133	5.05375	24.5135	27.0258	13.3135	69.6611	56.042	8.79231	25.8683	37.0399	11.5411	54.9538	30.7935	10.8999	32.5586	33.8741	17.2986	63.7052	51.0332	12.4406	45.3182	27.3471	16.3815	60.1305	61.0416	9.54486	25.8503	32.6976	9.99365	57.2883	42.7203	7.95698	37.5658	38.1852	17.8285	42.372	48.4127	11.3091	26.0222	30.2577	12.3551	59.5238	41.3824	9.54237	36.2249	36.5566	11.8423	51.7841	45.5833
orf19.1330	1.79837	0.81779	0.407504	1.53533	0.332735	0.464761	0.599118	0.608609	0.723326	1.76524	0.713694	0.178176	1.84475	0.740961	0.660495	1.95862	0.8861	0.350731	0.976535	0.584895	1.10239	1.04629	0.934835	0.37711	0.750395	0.59475	0.294566	1.15784	0.685242	0.294865	0.668544	0.593242	0.689253	0.656299	1.05111	0.400642	1.27695	0.560077	0.222462	0.959242	0.934475	0.318397	0.620357	0.389313	0.601554	0.477065	0.600123	0.284574
orf19.1331	31.9492	71.2764	40.0056	141.579	26.5807	13.3925	20.2036	71.3663	9.59184	78.362	19.9662	8.74597	40.8521	74.4275	52.6579	139.364	25.6802	22.8547	26.0245	41.6044	13.8542	62.9631	26.6594	12.6794	27.9264	45.7436	32.3677	92.8129	20.5003	12.1929	23.9214	34.7664	9.77181	47.6327	26.8847	12.0824	35.3067	61.908	33.6873	90.8371	20.2367	8.32518	21.6205	48.2396	7.33375	65.4562	24.7803	12.5535
orf19.1332	20.1352	18.1445	18.9311	24.368	16.4967	11.6658	11.4511	16.004	6.56034	16.4597	16.0695	7.32081	21.3006	18.8939	20.7154	24.1808	21.885	23.5268	15.8354	17.6234	8.03844	17.2777	16.3124	13.8831	19.5593	20.0708	19.4859	22.3366	17.9722	18.164	16.072	15.0366	9.70962	18.097	17.0765	14.8152	18.1461	21.1508	16.7209	17.1665	16.0834	14.5212	12.7355	16.3514	9.63939	16.4217	16.129	13.6022
orf19.1333	21.5302	25.4642	10.4619	27.8056	9.60187	8.15638	17.2559	24.5274	6.47791	24.3051	8.80628	5.71791	22.7812	30.0289	9.65331	28.7824	14.365	9.61706	18.2038	16.5875	8.39745	25.508	12.5754	6.82966	19.0606	18.5833	8.50042	24.5654	10.1428	6.06391	15.6922	17.3556	7.5445	21.2248	10.7479	4.93356	21.8709	29.5381	8.32344	26.0903	11.7397	4.19801	14.7179	23.4161	5.46219	22.3514	9.76551	8.14127
orf19.1334	7.8121	9.56799	7.74164	3.57737	10.7152	8.96643	7.58792	8.35437	4.84119	5.54196	8.00285	3.17854	9.11765	9.98781	9.02836	4.27843	9.99083	10.1481	7.26994	11.1117	5.3546	5.50603	8.21408	6.9895	7.61285	7.75306	6.79038	3.71715	6.31057	9.10856	7.03373	9.30941	5.56619	5.10216	7.99419	7.10076	7.10023	11.2111	8.45255	2.6298	8.3352	9.03633	5.62793	8.9394	6.61997	3.83157	7.26259	7.28526
orf19.1335	11.1035	17.8814	17.9641	7.74012	35.7201	38.3127	8.09664	20.3306	37.1275	8.68113	28.5888	27.725	7.61687	17.8667	19.4001	10.2256	39.6144	26.1695	8.58744	17.9162	36.7926	8.87652	33.4129	39.8594	8.34437	19.7431	17.199	8.12278	27.3414	24.8448	8.84775	22.8322	34.8038	11.1804	25.4572	37.1762	8.13135	19.5729	17.8352	9.17484	31.2161	37.0443	5.96614	19.069	30.6791	8.42221	27.6164	34.9779
orf19.1336	182.594	193.244	225.248	230.896	150.258	130.833	160.75	211.037	180.525	196.595	164.914	104.757	192.106	220.734	249.002	232.813	154.928	198.038	170.382	198.097	218.814	162.062	187.93	179.254	164.453	166.613	188.843	169.033	120.186	127.296	157.641	187.645	176.032	152.036	164.74	159.777	174.062	188.98	192.701	171.701	123.881	130.829	158.837	192.932	148.725	150.385	159.312	174.093
orf19.1336.2	67.5434	71.5641	96.9631	45.2659	70.4372	90.5316	44.0438	66.7275	102.447	44.8281	58.7003	87.6037	63.7402	61.5358	104.239	47.343	80.9035	101.006	42.2833	43.111	113.986	34.9304	78.1813	107.586	40.9941	51.0232	73.9793	50.4517	50.433	65.4283	48.2193	50.1737	83.8746	46.6983	61.8223	90.5881	52.1436	57.7944	79.1303	38.8173	55.7773	77.5483	42.6104	43.0615	69.1491	31.371	58.2839	91.3344
orf19.1338	65.9826	57.1765	42.4231	93.8875	30.7797	31.8296	55.9612	54.4017	16.1055	78.1834	33.2327	19.8527	62.8513	60.4912	53.273	85.8509	35.1821	45.7544	51.264	48.9818	21.4937	68.3569	41.4572	24.2076	54.58	48.7945	46.3538	77.0202	30.1985	37.4312	47.9381	46.5661	23.1977	62.8181	43.0975	27.567	60.9404	55.5124	41.1393	72.1843	36.002	32.8951	52.1261	48.3416	28.2611	72.1302	44.1474	27.626
orf19.1339	363.87	215.137	257.969	791.16	313.37	234.926	315.742	211.033	211.848	542.577	282.386	217.849	433.533	247.02	249.791	942.959	459.28	253.974	353.944	289.695	265.331	528.663	355.732	221.866	335.977	247.989	245.77	642.069	406.319	249.888	320.346	247.802	256.537	445.083	407.4	213.071	373.301	210.617	230.031	666.436	398.042	223.253	340.533	276.158	248.22	503.163	355.396	311.276
orf19.134	8.21696	28.3829	31.4159	14.5768	30.7747	45.3023	8.2584	22.415	35.4309	10.8539	36.0483	31.7748	10.0596	32.8294	46.2741	13.1719	46.7849	50.763	10.6725	56.6421	29.6426	10.9271	48.0158	53.9684	9.44927	31.0946	46.1687	14.6571	47.2489	57.0482	9.23475	51.3425	42.8992	13.7315	41.914	62.5725	8.40086	31.267	48.8884	14.1669	58.1373	54.3122	11.7177	54.8139	63.3004	8.98328	52.866	52.3253
orf19.1340	22.2284	19.4156	34.1509	15.7185	13.1932	18.6143	11.7311	20.1099	28.169	8.74695	17.8176	13.868	18.6164	20.9714	33.1406	14.7241	17.2781	32.5827	16.8904	18.5696	33.7924	8.56065	18.847	21.5615	19.7972	24.6887	32.7323	11.6595	16.6041	24.955	14.3226	21.3736	32.1334	7.99603	24.2009	23.4364	18.0328	24.4922	33.8893	11.4261	19.2887	22.7556	11.3798	19.0575	26.2079	9.18556	20.1146	28.1393
orf19.1341	32.8296	12.7731	17.6793	83.4702	4.43195	13.4261	26.347	12.6664	7.56998	16.7261	6.99387	6.10266	35.9123	15.5732	11.0756	76.4016	9.27349	21.1337	31.2173	9.93706	6.65459	12.0165	5.9953	7.2475	23.6725	11.6188	13.5222	23.8414	5.86752	12.3437	24.6941	7.52556	8.80596	8.8805	7.65546	8.76702	26.6542	13.8545	13.3765	23.9566	5.85304	8.02754	19.3218	9.38338	8.72796	10.6663	7.92631	10.4238
orf19.1342	209.235	243.468	355.16	142.999	316.703	365.071	174.103	243.183	289.052	117.969	335.126	227.854	196.449	273.508	339.595	152.951	331.264	425.931	228.503	291.736	257.832	134.394	313.546	348.085	237.451	302.891	351.224	140.135	316.535	423.787	222.522	339.202	317.997	153.848	321.016	374.753	237.829	298.217	371.372	138.542	325.906	409.078	180.576	284.787	349.667	130.037	319.12	321.171
orf19.1343	18.1417	18.1298	15.4098	11.2779	11.1247	8.28087	14.0063	17.9363	8.36236	14.1006	13.0005	7.31803	17.9415	20.4826	19.1798	13.609	13.6211	14.3771	13.4914	14.0645	9.72924	13.2258	11.9153	11.6518	15.2991	15.2679	14.5818	10.5359	10.122	11.105	11.8788	14.3629	9.40321	13.1993	10.5094	9.06476	14.1419	19.8664	14.0805	10.1144	11.7836	8.83282	12.8361	16.233	7.75887	10.1293	12.9829	9.63748
orf19.1344	14.9913	10.5735	14.3089	8.00004	107.212	13.8007	7.79152	11.5963	14.5478	6.47196	124.816	7.1536	20.4717	15.2182	11.1242	13.0427	70.3482	3.71265	13.3791	46.5112	10.0367	10.1713	109.418	5.13242	10.5353	21.909	8.51915	3.48928	81.3698	6.24257	8.02835	25.8366	9.20196	6.35175	95.1067	5.589	10.2168	8.23239	8.96194	4.78689	78.0042	5.41667	3.46606	8.94857	8.59643	2.59712	114.827	16.073
orf19.1345	50.0963	28.0862	26.9354	24.2589	27.5464	6.56457	32.168	28.0976	6.87848	25.5199	28.2857	4.86805	56.4271	33.6591	22.2311	32.7431	32.6684	20.5761	38.6599	49.9486	6.8071	26.9626	29.496	7.49779	38.3778	32.8906	23.8047	24.5014	26.8986	18.5066	35.3145	34.4215	7.60606	23.5241	29.5412	8.83606	42.9002	25.3193	20.8557	29.1551	28.0435	6.44572	24.8057	24.0357	8.0692	18.2164	31.7003	9.64852
orf19.1348	0.181451	0.550087	0.921002	1.13306	0.268578	0.272833	0.214932	0	0.129745	0.232632	0.230432	0.862921	0	0.434974	0.666423	0.451704	0.238414	0	0	0.674452	0.736407	0.361948	0.11179	0.121759	0.255034	0.256038	0.475537	0	0.553114	0.317346	0.253946	0	0.211944	0	0.468103	0	0.249874	0	0.574615	0	0.628575	0	0.105419	0.27933	0.242782	0.513437	0.113978	0.689109
orf19.1349	0.46412	1.40703	1.51442	1.9925	4.46533	2.44251	0.412318	1.25655	2.82086	0.892546	1.76821	7.7252	0	2.64239	2.04551	0.144422	7.47031	2.25284	0.806471	2.93272	4.709	0.617199	5.00393	1.7129	0.652331	1.63725	2.12859	0.683002	3.36008	2.02929	0.974325	1.14317	2.43951	2.1078	4.48996	2.89511	0	1.5418	0	1.6504	2.73323	1.47908	0.404465	1.60757	2.32872	0.32832	3.06113	3.819
orf19.135	8.35592	11.4385	12.6801	8.37137	9.18047	8.19258	6.98963	13.8476	7.76114	9.80167	7.3296	5.05259	7.21421	12.9064	14.3954	8.92628	12.3373	9.9458	7.23482	13.256	8.47798	6.81608	9.92445	7.80361	7.71863	10.484	13.0376	7.79632	9.35476	9.96863	7.1432	14.5797	9.88589	7.09785	9.61147	8.09864	8.42251	13.0206	10.605	6.89228	10.0864	9.51692	6.10578	14.322	8.96146	6.55086	10.5246	8.28786
orf19.1350	4.09764	7.76399	11.1421	9.51536	35.3297	22.4887	4.79305	10.0538	30.6184	8.99649	27.4498	29.3929	4.74219	6.7532	13.0179	14.7909	40.5147	17.1196	4.50946	10.1285	36.8631	9.94469	35.5955	32.4455	2.95165	7.01067	7.71855	6.78388	36.3793	12.4219	6.81003	11.823	28.8969	6.91206	32.9021	34.1415	3.033	5.6491	9.24561	6.26556	33.4289	17.2663	5.47546	13.5622	27.4132	6.73944	34.4906	31.7721
orf19.1351	7.04354	4.94054	4.70675	1.40142	13.3897	7.78735	4.98955	6.44999	9.28284	2.12477	9.73412	7.55318	4.30096	5.37994	8.72448	1.97689	11.9767	6.70381	5.67958	3.90144	7.37997	3.9487	10.806	9.63815	4.75581	5.06686	6.96748	1.82917	7.78839	7.80989	6.28183	9.23329	7.66258	2.77768	10.8668	11.1995	5.80071	6.88192	7.76312	0.785776	12.4392	11.4434	3.61071	7.01604	8.86988	2.73556	13.0997	5.41987
orf19.1352	51.2615	116.162	107.232	51.3829	69.052	98.5651	101.892	107.458	100.206	78.2498	62.9914	97.0452	33.6782	68.7353	104.7	39.8207	83.2233	132.979	109.046	107.195	104.519	61.1803	80.3171	120.763	41.8558	91.0665	110.181	62.0046	86.4204	137.919	125.032	115.361	117.275	86.8527	78.7273	115.022	44.437	106.584	135.473	63.9961	84.9562	125.362	121.912	126.034	108.309	77.7427	82.3527	93.2544
orf19.1353	62.3179	182.683	20.4517	533.433	22.0024	21.2048	278.11	184.971	39.9268	426.842	28.8001	81.2656	61.5941	195.301	20.438	609.86	9.64046	6.73966	313.267	138.556	58.0075	488.235	19.4901	10.9977	72.3212	76.3708	17.8552	597.08	1.59754	3.77742	326.192	109.169	27.825	475.897	50.0242	9.68003	96.3144	199.928	13.1263	489.283	20.7296	7.55792	395.379	228.392	17.9767	467.262	38.7857	32.569
orf19.1354	1033.69	3043.51	234.62	8818.42	366.821	411.611	5023.49	3102.85	611.132	8018.83	466.132	719.725	934.271	2888.65	234.201	9199.13	145.782	99.772	4324.09	1856.51	844.945	7496.2	298.497	211.455	830.99	916.95	176.589	6308.76	19.1755	31.012	3785.56	1139.36	336.516	5855.85	696.838	122.347	1101.03	2297.3	137.976	5619.98	234.121	91.0124	4698.91	2461.01	241.659	5697.08	503.98	361.507
orf19.1355	65.9711	84.6944	100.292	72.7652	76.0291	68.8324	57.4757	91.5602	77.3119	56.9306	74.2561	52.3671	66.9942	81.4814	98.502	71.926	96.5345	91.9005	55.6419	75.8595	70.0842	59.9641	77.8456	89.7206	62.7573	74.8999	79.3819	59.0002	76.3457	72.4048	53.5039	89.3347	70.2447	50.7507	77.0029	74.8611	63.04	88.7692	92.584	52.9137	76.8798	86.012	53.5335	76.7338	72.3336	48.6792	83.495	77.4336
orf19.1356	10.7618	16.9898	15.2388	13.789	13.1491	14.2734	8.83907	19.8594	7.76774	12.6258	14.6338	15.7723	8.28883	17.1582	12.3796	14.7852	16.3413	14.0803	12.4667	14.4156	7.41667	10.7335	17.8265	10.764	9.13263	16.9046	13.0376	9.71144	16.5572	14.3234	10.1594	18.505	7.70819	8.95814	15.5839	10.1329	6.57108	14.6375	11.7351	6.78726	15.2639	13.5172	8.78868	17.661	7.87884	9.26479	18.2392	12.4026
orf19.1357	251.243	284.425	177.327	421.12	290.504	270.158	248.288	282.718	605.304	312.215	279.359	455.449	173.832	252.947	170.683	275.373	337.295	174.679	150.472	200.019	582.318	280.597	243.914	309.712	169.674	225.207	146.73	311.585	257.793	160.332	187.028	212.47	387.081	251.96	203.219	256.825	204.369	265.988	159.262	445.363	249.424	211.984	208.655	200.726	317.152	279.598	197.886	362.327
orf19.1358	547.279	516.443	637.244	415.924	570.301	394.589	540.945	533.971	1175.42	423.647	608.369	785.944	508.66	530.592	712.593	430.433	577.427	468.571	575.193	667.875	1346.63	548.64	603.51	616.068	579.573	550.063	699.066	484.111	539.585	428.308	576.66	573.564	1018.39	564.978	597.961	555.62	578.359	571.928	627.661	460.132	621.206	459.083	584.103	591.755	937.3	553.983	673.855	620.972
orf19.1359	11.7409	15.2645	13.1725	2.91803	7.99754	9.3978	9.68666	17.475	9.77357	7.18928	8.82744	5.50949	9.48867	15.8579	16.09	4.4714	6.75398	13.8122	10.6574	12.5928	12.6038	6.75801	7.52131	10.191	9.76988	11.4568	15.2318	5.02866	7.07778	9.05813	8.91073	12.8665	10.4389	7.08675	7.42151	8.58867	9.49178	15.64	13.8272	3.73883	7.9321	9.10075	8.11077	13.713	8.98791	5.53703	8.65923	8.57767
orf19.136	6.98873	5.48196	12.1906	5.98917	8.536	12.3088	5.26799	6.51655	21.911	5.85845	6.45474	13.829	7.44533	6.15071	12.1698	5.04898	13.6777	8.74349	3.53842	6.64866	22.5452	3.15209	8.85222	12.9866	4.63664	6.2755	9.38197	2.48127	10.2794	7.55023	3.07792	7.05063	17.1541	3.48783	8.95163	11.4104	4.84569	5.09788	9.9825	3.1977	8.29575	10.9716	3.71957	4.66457	14.4514	3.18066	5.46443	11.1054
orf19.1360	6.48772	11.674	12.1401	2.61369	15.1788	25.6463	10.4117	11.757	19.9028	4.82961	11.4283	20.7348	5.81282	9.90834	11.0684	4.94934	18.4237	18.8658	9.45501	9.02359	20.2429	5.56615	14.5697	24.8567	4.26516	8.56392	7.40437	4.31171	11.0046	15.1288	8.20106	8.98404	18.9449	7.60359	13.4974	18.463	8.21364	9.31607	9.44414	2.23259	9.56977	20.4531	4.25557	5.15475	11.7608	2.81288	8.80779	13.5116
orf19.1360.1	116.878	107.485	78.667	77.6985	100.985	78.2003	89.757	90.8423	46.3851	100.375	87.7077	43.8817	101.668	103.224	89.5498	78.3076	81.9285	74.8425	86.1602	78.5725	50.3091	80.6887	96.8137	73.9254	79.7795	72.2027	76.577	57.6073	58.8115	66.8335	73.1782	77.5293	56.8287	67.4841	71.0518	69.7675	83.5561	107.006	57.113	58.0669	59.6673	59.8018	76.0261	76.6188	62.8526	52.6147	82.5502	59.4667
orf19.1361	126.638	142.988	234.479	31.7336	248.082	285.857	107.845	149.71	321.887	46.6305	250.037	285.938	115.503	123.316	208.469	53.2206	253.479	319.935	113.228	130.502	261.717	50.957	292.503	394.68	117.567	153.637	175.638	42.1777	267.561	286.954	109.763	177.583	324.131	69.2253	260.896	373.807	100.709	153.787	224.194	37.9976	261.166	307.881	75.8362	138.239	295.116	45.7287	232.185	306.035
orf19.1362	3.61565	8.34003	10.4869	2.08599	21.6979	32.2057	3.77072	10.9061	44.5129	2.92237	23.0082	41.118	3.70475	8.90294	13.6835	2.8372	28.0911	18.913	3.50555	11.4526	46.4672	2.71767	24.4547	39.2938	2.09903	10.5365	11.5871	3.6436	20.3658	15.3048	4.51018	11.948	43.1505	4.99752	19.7196	37.6131	4.65433	11.9589	10.0809	3.46583	20.8571	28.6115	1.87228	8.833	35.4942	2.33531	20.3911	46.1692
orf19.1363	0.434006	0.842067	2.58055	12.3311	33.5975	56.1218	0.462678	1.23377	155.228	2.55954	38.4159	251.806	0.146116	1.82069	1.65775	5.67216	66.6055	6.62096	0.653591	2.00036	186.471	1.78917	51.7123	50.8486	0.244002	0.734888	1.25116	4.6624	29.37	8.24831	0.850365	2.0769	89.3226	2.19629	21.497	35.5038	0.358597	1.44176	1.64928	12.9638	41.5557	17.1506	0.857301	2.13797	81.8786	2.64035	25.4082	164.276
orf19.1364	19.5212	20.0257	28.453	26.4731	12.988	22.6814	10.3938	17.0833	25.9431	15.2313	10.0165	26.3349	16.2645	25.8797	29.5476	25.2797	12.3066	33.8415	10.3932	13.266	23.3408	13.1766	9.90083	22.0967	17.8759	20.0331	24.9341	17.4832	13.5993	30.2329	11.4525	17.6233	19.9227	13.4326	13.0988	24.4244	12.6266	16.0485	21.3089	16.6881	9.97291	23.5998	13.1171	14.9498	25.064	14.3673	10.2804	22.0913
orf19.1365	12.3802	5.54818	4.19576	9.92604	4.4318	8.29586	9.20519	6.37569	4.08941	10.7396	4.69954	10.6126	10.5333	5.80652	4.74462	13.1065	6.63045	3.5459	12.0422	7.80289	6.87216	14.3608	5.38884	3.34103	10.5444	7.7377	5.0255	10.8422	5.17877	3.41257	9.88738	4.73502	4.47966	11.437	6.81288	2.75807	13.1571	6.34784	3.99511	13.542	4.89471	3.24017	11.4144	6.73256	2.92583	10.8521	5.32528	6.17525
orf19.1366	0.406105	1.28039	0.353364	1.01436	0.901654	5.98415	0.240519	0.769636	2.78767	0.676848	0.825166	9.84963	0.546892	1.50895	0.596608	0.859312	1.4407	1.18274	0.517486	0.845313	2.08765	0.32403	0.600471	1.19903	0.114158	0.802252	0.585363	0.597627	0.928442	0.947001	0.341014	1.02885	0.806395	0.526949	0.628595	1.15805	0.335545	1.40304	0.835928	0.462111	0.45018	1.78312	0.471876	0.93775	1.24975	0.344736	0.663245	2.93035
orf19.1367	6.82257	5.64686	4.47595	7.10053	5.20955	5.61777	5.0028	5.4241	3.25229	4.51232	5.01976	6.86684	2.55216	5.25697	4.45467	5.18957	6.04739	4.28041	3.76353	5.71593	3.95556	3.09628	3.60283	2.83407	5.32737	5.73037	3.90242	5.41849	3.7963	4.60874	5.532	5.48721	1.45467	3.37248	6.07642	3.08812	3.65371	5.75606	3.00077	3.15776	5.02701	4.5249	3.20875	5.2514	2.02858	2.91111	5.44201	2.60476
orf19.1367.1	75.3852	274.245	321.867	210.386	342.851	359.049	68.0936	246.854	253.859	140.113	272.763	175.248	59.5504	318.267	331.935	198.671	368.812	448.858	52.9334	204.754	277.174	145.613	404.762	408.64	45.8745	173.227	181.009	111.867	195.454	235.207	43.0267	180.79	220.625	79.784	242.009	276.966	49.2961	231.961	207.386	105.729	192.869	272.005	52.3607	126.098	186.516	81.9281	187.825	270.301
orf19.1368	51.9254	18.8153	10.2354	117.001	8.20816	5.47459	41.502	16.0373	18.0238	68.7261	5.76194	9.90068	59.4038	16.3483	19.0914	122.082	8.1695	11.1089	39.8091	14.5327	30.1971	70.8396	6.14275	5.11186	55.5831	18.8114	16.5883	102.998	6.91529	9.17612	36.1788	10.8404	17.4365	68.3944	11.2714	5.3909	57.4668	17.2682	11.8405	89.6336	10.0514	2.89583	42.4037	17.5478	11.7293	74.257	8.26857	5.0346
orf19.1369	6.27362	8.03557	9.60988	12.1811	5.16534	10.6712	5.61985	8.01483	7.56998	9.70208	4.03336	11.3125	5.67636	5.45168	9.79259	10.0538	8.5007	6.09045	6.04112	5.30507	13.8444	6.56998	6.18416	7.6302	5.29063	7.24793	9.96769	9.75163	6.33475	4.89175	3.67668	7.39512	13.465	6.71588	6.929	5.52068	6.2095	6.77329	8.75396	8.81198	5.92219	5.49811	5.14833	7.84692	7.29238	5.54748	7.48746	8.38864
orf19.137	23.6483	19.0846	17.984	29.7142	10.1839	8.48683	20.4476	21.0256	12.8442	21.7617	8.42357	9.66583	26.6312	19.4068	17.9155	23.7428	11.2596	11.2561	22.3358	12.8022	20.789	21.3672	7.41161	9.01248	29.7059	17.7309	17.9774	27.8893	11.8051	9.46315	24.5052	17.744	11.7419	20.4212	10.6816	9.10492	28.1404	16.0403	14.2863	24.085	9.70496	8.69467	25.8027	19.7245	12.844	23.6652	8.38484	12.5693
orf19.1370	0	0.143634	0.343548	0.18491	6.9252	0.534299	0	0.400852	0.16939	0.151857	0	0.657178	0	0.283942	0.348021	0.147431	0.855973	0.16427	0	0.176107	0.160237	0	0.583791	0	0.16648	0.167136	0.46563	0	2.88849	0.138104	0.165771	0	0.138352	0.153694	0.152784	0.633306	0.163112	0	0.375096	0	2.79018	0.503299	0	0	0.316965	0	0.0744025	0
orf19.1371	11.0563	13.6526	21.0203	6.84093	15.068	17.8409	9.98201	14.0086	14.8474	10.588	10.7447	15.1222	10.7244	9.69666	21.8387	7.88785	14.7044	21.3174	11.9098	9.77289	21.9341	9.09972	15.2016	20.0406	10.3284	11.4154	18.5516	8.53213	13.2551	16.9393	8.25576	11.4814	19.1352	7.56683	15.0875	19.3446	9.84087	13.9749	17.5598	6.23302	15.5072	16.6148	8.65603	11.6236	15.3346	6.58133	12.4926	18.3063
orf19.1372	217.327	160.726	221.383	129.918	160.314	127.591	198.416	166.819	101.736	144.325	143.141	70.412	204.213	148.132	244.624	141.091	128.209	191.407	187.295	144.971	80.7593	149.607	127.237	141.063	208.167	192.741	253.116	163.048	135.506	188.181	201.511	162.544	106.337	161.563	125.13	136.541	208.653	165.356	224.157	152.54	141.807	141.125	162.927	159.73	141.018	143.985	146.96	130.722
orf19.1373	9.36634	8.67566	13.6835	8.79474	7.13649	6.13226	5.99762	10.3866	8.62498	7.31128	7.85664	6.21851	8.78518	9.94227	12.7953	6.47442	9.10515	8.77171	7.5671	12.6412	9.42133	6.45761	9.00707	7.21274	7.26238	8.19321	12.2281	7.90902	7.37486	7.57601	5.99797	8.78051	9.00256	6.43551	9.20602	7.08379	9.23343	9.09334	12.5868	4.96524	8.85992	5.75199	5.94362	9.68343	7.79213	6.67468	9.57418	7.35049
orf19.1374	17.3243	20.6833	25.124	20.0748	21.6775	27.5262	13.2222	21.8802	16.602	16.2574	16.2171	16.7042	15.333	26.8659	30.8299	16.0059	18.4216	22.6641	21.8275	25.3594	19.5707	16.8631	16.8352	14.6212	21.4629	24.9496	29.4883	18.3982	19.8716	22.5942	16.6222	25.2634	22.8433	15.7588	21.5401	21.9634	20.0448	27.1736	31.3902	19.5611	24.0057	23.9054	13.8005	25.0198	23.2994	15.0348	19.2963	20.8007
orf19.1375	29.9382	303.162	118.315	103.482	161.85	92.2282	68.1695	290.753	433.515	100.391	154.124	308.481	28.3103	317.951	110.043	78.0168	224.07	125.181	59.7247	221.318	617.312	89.5387	202.449	154.672	42.2464	291.293	110.852	90.7474	228.832	114.837	71.1121	205.105	395.354	96.885	228.239	132.064	44.3482	300.859	110.436	84.3191	222.048	89.2845	91.402	310.402	337.255	112.558	203.753	131.78
orf19.1376	84.7059	95.4505	96.0171	60.5405	94.5883	63.8559	82.589	100.235	67.8201	60.0614	106.035	61.5667	101.073	107.744	103.447	71.5798	106.225	87.8267	100.929	94.755	62.2844	78.8508	112.964	77.8745	84.149	97.002	88.2683	63.1748	94.1491	75.9873	78.1451	106.975	76.662	72.6763	105.916	80.6181	82.0497	100.076	88.5024	55.3245	96.7734	72.5567	82.489	107.423	77.7935	63.6714	115.537	100.447
orf19.1377	17.3966	14.7317	21.7052	8.95153	12.5872	16.513	11.6847	16.7741	7.78325	9.15814	14.8107	7.93428	20.041	17.8228	25.7	10.9477	18.0054	15.7025	14.8611	25.8651	10.8468	9.17622	20.298	11.1518	14.6844	18.2392	22.6686	7.36563	18.1456	12.7481	12.3775	20.5868	11.579	7.12508	19.5563	11.3454	14.4542	17.8862	25.3911	7.87958	17.911	15.4173	9.42945	20.0481	11.2482	7.9751	17.704	25.8982
orf19.1378	173.494	172.084	169.517	112.851	182.459	179.453	176.236	172.72	158.752	140.472	197.976	160.357	145.667	189.317	180.921	114.354	186.334	200.149	161.051	180.607	155.542	121.516	197.037	215.21	181.791	195.341	183.352	123.59	199.546	207.657	168.684	205.785	190.838	141.497	198.8	221.043	172.192	192.24	189.273	115.928	202.038	222.846	166.236	189.799	185.511	132.891	200.39	171.211
orf19.138	0.512975	0.155513	0.929905	0	0.569465	1.06056	0.379767	0.694409	1.5589	0.822082	0.488585	0.609884	0.215878	0.384282	1.03621	0.478874	0.168503	0.355712	0.297121	1.52538	0.780702	0.341084	0.632075	0.516329	0.720997	1.35719	0.420117	0.943622	0.586385	0.598106	0.179481	1.444	1.19836	0.166405	0.661679	0.228562	0.176602	0.511229	0.812238	0.182412	0.177703	0.726567	0.149013	0.197421	0.68636	0.36288	0.563893	0.649385
orf19.1381	81.2106	57.246	34.6297	190.512	14.442	17.5939	96.1952	59.6841	5.5079	133.462	9.5493	8.95458	85.8885	74.389	31.524	146.191	12.6272	34.7447	83.5808	53.6637	6.35157	115.898	10.7568	9.20547	109.091	56.2094	35.9046	157.997	16.3805	29.7236	104.416	42.6439	6.21245	111.564	27.915	11.9634	99.9129	53.3224	31.0725	153.287	14.7906	15.1704	136.345	48.1096	9.96292	152.159	14.9765	14.0697
orf19.1382	11.8925	11.322	15.8852	8.46853	13.8198	18.9014	6.67275	9.74402	16.6344	8.0916	9.60486	13.3951	11.9413	10.2532	23.2184	7.53115	15.0777	18.4465	8.39889	11.0123	21.1689	5.34104	12.6613	20.3705	8.43092	10.0834	19.3429	8.29002	14.1509	17.6368	6.71599	13.0678	18.7651	5.75293	14.5999	15.2458	6.53645	10.6045	18.9131	6.89987	8.60091	18.248	4.6062	10.7597	16.8893	6.05134	9.89485	17.168
orf19.1383	8.94935	10.5651	9.84839	8.83458	9.4284	8.54878	9.54059	9.90551	7.41551	8.20027	8.0893	7.67751	11.5645	10.5374	13.0315	10.3529	9.33789	11.1704	10.3976	7.94438	9.79224	7.17565	9.82715	9.39645	8.73096	9.54532	12.0029	8.79287	10.3103	9.72869	8.80426	10.8548	8.7623	9.15331	10.6609	9.19466	10.0767	11.8569	10.461	7.22583	11.5619	9.17122	7.52379	11.8724	8.98067	7.41077	11.3753	6.66422
orf19.1386	28.465	37.6682	29.6498	32.2698	33.606	22.9288	25.4217	39.4502	34.2459	28.9634	30.8413	42.6165	30.233	46.7093	36.0098	23.7608	38.4399	24.9081	18.8426	26.0312	46.9122	15.3217	33.4037	23.1938	28.4185	28.8492	32.8593	20.9447	33.7436	23.5747	23.5548	37.9971	33.9082	23.8907	29.723	24.3592	31.1101	44.8786	32.5514	24.4215	36.156	23.3584	24.15	31.4736	30.2271	22.8531	35.3348	45.186
orf19.1387	61.75	91.7075	85.6938	132.052	46.9838	40.0778	66.7746	85.9384	87.9771	90.2122	53.1603	67.9163	72.5095	94.18	108.639	125.941	60.3196	56.2104	71.8006	67.8256	103.481	80.579	54.5004	55.3254	64.8494	79.4638	92.2799	102.954	38.6861	51.7737	66.4341	78.2044	88.4028	78.5494	59.7378	52.8628	70.3051	94.8066	92.739	106.419	51.5151	36.7698	83.9107	80.1951	78.2119	88.346	56.5116	73.779
orf19.1388	15.1093	35.7943	43.9365	9.72676	84.7307	136.312	12.8233	39.3253	110.489	10.4844	81.3015	98.1523	11.4061	40.7009	56.1792	13.5717	93.6347	76.0412	11.0973	43.0762	131.069	12.1178	87.4247	116.753	16.7484	37.6949	38.2709	12.2636	75.615	83.0897	13.407	59.9616	153.014	14.2493	65.8016	113.266	12.3339	48.4337	51.1775	13.9583	86.3358	134.801	8.50669	37.5271	119.735	9.80689	68.5889	126.2
orf19.1389	369.417	264.847	218.245	215.939	424.877	294.464	328.801	267.214	147.097	321.877	452.231	199.654	331.061	255.797	264.479	230.294	345.456	245.78	336.377	329.517	176.573	265.408	418.536	234.629	328.608	278.538	256.074	239.984	434.964	294.789	298.678	348.827	222.551	304.043	455.041	230.214	334.133	283.444	243.886	238.318	452.657	294.172	292.569	310.921	213.882	259.856	491.144	249.757
orf19.139	11.362	17.393	11.6882	7.27331	15.7542	17.9363	9.7952	17.5494	9.522	8.17023	17.3761	17.219	8.50387	14.4155	10.1882	7.6766	17.0398	11.0785	8.50931	12.5735	10.2632	7.19274	16.5295	11.4872	9.27689	12.6068	9.03483	6.69868	14.0729	9.63652	9.00626	16.4754	9.18988	8.25168	15.807	10.6737	11.1971	15.2282	11.4401	7.21731	17.5743	12.5848	7.50334	16.6871	8.68195	6.62323	17.3632	9.46277
orf19.1390	186.849	132.148	122.278	91.6282	113.608	80.7686	133.243	131.796	64.0708	77.4264	116.389	49.1214	233.657	141.303	171.264	86.1691	131.423	138.772	157.308	101.495	45.9915	96.7324	114.212	88.0926	189.182	138.361	149.726	86.9426	116.807	118.827	143.766	107.323	66.3038	99.3932	118.665	99.6554	185.195	146.191	139.923	82.9369	117.477	91.3863	125.952	114.355	80.4431	95.1613	127.259	81.7763
orf19.1391	14.0465	9.85497	10.4762	4.54225	7.87091	7.54304	6.29877	8.01327	7.60461	2.8299	4.9692	7.63431	17.396	5.29133	14.8871	3.87137	9.75535	15.3061	9.64682	3.13263	10.3155	5.07011	6.30495	9.96415	10.7174	7.92814	16.8284	5.61066	7.34015	12.9851	11.093	6.6371	6.67996	3.77544	7.765	11.4442	13.9547	9.73239	10.8028	3.85319	8.48059	10.516	5.94563	3.86132	6.7122	4.25851	6.80651	8.25579
orf19.1392	19.5525	22.0005	23.5624	12.8445	16.3519	13.4487	15.6318	22.6824	15.0716	18.371	16.5536	11.5041	17.8573	21.5242	23.8012	15.4767	21.8036	19.3598	15.6087	20.1363	21.2607	11.925	19.6496	15.1984	15.8846	20.3172	20.3211	13.9786	18.0354	17.5965	13.7792	21.1765	17.952	13.9449	20.3016	18.371	16.5499	22.5416	19.9075	13.2152	16.5249	13.8796	14.609	22.3433	16.8842	14.4201	18.2631	16.2672
orf19.1393	10.5964	16.7382	42.3941	7.83574	37.4911	31.1669	8.0374	21.013	47.1227	6.79259	40.9014	36.3211	9.30983	18.6612	43.5605	6.88386	52.2108	29.2624	8.93711	18.2422	55.9562	5.87138	51.8827	41.228	10.2555	19.3459	44.7005	7.31808	48.1677	29.0448	7.87026	30.9403	43.9168	5.30683	54.9121	40.0898	6.78404	21.8616	44.5209	3.70192	47.1401	34.5589	7.29028	22.1789	38.8649	4.60275	48.4026	36.8889
orf19.1394	47.3903	71.2149	67.8374	55.3268	74.076	81.0854	42.3429	65.6726	88.951	43.211	85.8642	65.0859	43.1537	77.8578	89.4268	43.7314	76.895	73.9392	48.0358	67.8781	109.982	46.4507	98.6642	64.9709	53.8319	75.5174	77.3559	51.4031	68.6491	66.8061	46.0266	72.3071	95.6767	50.2274	83.1289	73.9034	54.0086	84.5507	76.8161	53.1704	78.5456	65.9653	51.6238	75.6264	93.3357	52.5981	99.5692	84.946
orf19.1395	136.25	334.471	255.089	441.27	849.884	40.6256	133.32	313.712	310.838	281.825	1027.12	190.703	156.772	335.544	297.881	406.064	1809.4	84.7807	136.27	255.539	489.592	232.776	1590.25	170.633	133.443	282.421	266.027	312.829	1360.55	50.8615	119.144	269.1	376.357	192.593	1648.5	120.877	142.314	319.175	234.219	292.132	1100.57	43.6846	159.895	315.549	206.134	260.962	1119.75	101.718
orf19.1396	34.0249	63.5424	80.7091	24.7055	49.0611	41.6423	29.316	64.2686	38.4113	25.0235	46.3359	29.7559	35.2238	61.1206	86.216	21.5584	54.8144	67.4286	28.9758	44.5096	44.8398	20.6945	49.3996	41.1205	37.0719	63.8907	88.2489	20.0544	54.5388	65.9655	35.0066	62.1819	49.6014	26.8092	53.9247	54.0595	35.9586	71.8487	87.4244	17.3202	56.7105	62.6996	29.6771	69.3645	44.1137	21.5816	55.3923	28.6596
orf19.1397	4.46202	19.636	38.4078	6.96571	39.4141	42.311	4.94434	22.602	26.6564	3.6907	37.6547	24.8706	3.8767	14.233	38.2735	9.13699	35.9331	39.325	3.50152	24.0754	25.5081	3.44538	36.7123	34.5774	3.03458	20.5133	40.6454	4.65998	40.3657	35.075	4.02885	29.3751	26.0592	6.44346	38.339	34.3749	3.76603	17.8829	36.2371	3.78756	34.8035	38.9388	2.67595	28.4728	32.3545	4.58194	35.1707	35.1668
orf19.1400	12.4959	16.5909	12.9961	13.4559	8.50544	9.22308	9.50757	18.3663	6.81545	12.4831	8.31096	3.3617	12.2064	15.1415	15.0077	15.2981	10.1868	12.0804	9.16607	13.7985	8.32888	10.6133	10.733	8.23205	10.7046	14.2861	10.9062	12.1475	8.79289	8.37489	9.15904	13.3191	7.24462	10.2671	10.0298	7.35583	9.38897	15.4227	10.2901	11.2547	9.82662	8.2358	10.0419	13.1987	6.52914	9.61391	10.5134	8.89085
orf19.1401	34.478	38.8681	41.7175	57.0811	21.3088	35.5676	38.9861	40.0352	55.4231	41.4945	23.4822	67.9262	26.3411	35.6672	37.2031	44.1157	33.7192	29.008	28.7617	30.8268	45.4425	35.4104	26.1903	30.0658	26.5391	40.959	47.2636	37.497	31.5614	30.8948	37.5219	33.2568	42.4652	34.653	30.0072	27.9352	27.6901	36.0414	43.9379	41.2879	29.7418	28.2586	28.9403	30.4726	32.8015	28.6701	22.4764	28.1951
orf19.1402	112.436	159.501	184.836	77.9105	164.748	159.134	105.158	161.448	162.599	77.8014	177.56	146.068	112.341	158.275	208.496	76.1785	191.535	185.244	115.065	157.931	157.009	75.1478	189.507	205.668	127.372	169.934	209.422	82.7787	186.217	181.889	113.104	177.84	187.659	89.8294	191.328	210.541	115.836	175.725	193.558	84.8899	184.411	194.321	109.398	175.478	185.56	86.956	197.852	198.754
orf19.1403	23.0396	52.8813	53.9173	28.904	64.9442	66.4656	29.0537	53.9148	61.3422	25.7218	68.3084	62.1454	21.9974	46.4534	59.692	25.7503	69.3839	68.3225	26.6206	46.4258	63.3027	20.9403	70.275	71.7079	22.969	49.8152	53.9448	21.1141	72.0004	72.0167	26.8704	63.4728	65.8179	24.6811	72.6834	76.7129	23.6111	53.3584	53.3068	20.0268	63.3551	71.421	25.4566	55.8591	57.0338	26.9953	65.817	59.2369
orf19.1404	14.8697	26.1635	33.7735	8.64809	45.8533	58.2523	13.2964	31.3281	60.2507	9.25159	47.857	55.5207	11.7179	33.6798	34.2667	9.52631	55.5964	40.1324	12.3702	31.5367	65.0807	8.62694	48.3649	69.7479	12.8062	33.1186	37.5369	9.43944	56.5477	43.556	10.7113	42.114	70.1551	12.863	48.3266	68.6569	13.9523	37.2414	35.8938	10.5752	58.0761	69.1713	8.97774	29.1183	70.0249	9.69387	46.1982	79.9552
orf19.1405	10.9119	16.3796	28.8069	3.63847	26.1088	24.0534	9.85082	16.9941	23.5589	4.68587	30.5401	22	9.63005	14.7932	32.7615	4.68116	33.1292	24.9772	8.2225	17.7201	30.025	3.94471	33.6133	29.3597	12.88	19.7324	30.6795	3.66371	32.5358	21.8016	8.45121	29.8218	28.7704	4.33015	37.3057	28.1329	11.7441	21.8902	29.607	4.36996	32.0753	24.9836	10.8942	21.7721	25.0894	3.14759	39.7947	28.8341
orf19.1406	11.9461	12.3939	17.3245	7.56331	6.87642	9.77954	13.0498	16.4409	12.3384	7.99819	8.6811	7.04887	15.3055	13.5231	16.575	8.92158	10.377	13.7143	10.8403	10.9529	13.8265	9.44351	10.7945	8.63964	10.3542	13.3917	10.9577	6.739	6.97957	6.03575	10.8673	8.50037	11.1629	8.09493	8.1326	8.98949	12.9779	11.2881	15.3424	6.89121	5.97758	8.83613	11.336	9.19506	11.3663	6.2911	8.25433	12.9384
orf19.1409	10.8461	12.1448	8.46715	7.16881	11.5227	9.14062	9.81688	11.6333	10.6325	7.93394	11.4968	8.38877	7.61967	11.9518	9.02713	6.66842	11.6939	9.94718	7.62477	8.97332	11.9216	6.13579	11.3166	7.74759	7.13048	10.707	10.8313	7.3692	11.3984	9.33161	9.21174	12.4342	11.0086	7.60429	10.944	9.50933	8.61231	12.2621	9.0023	5.38093	13.4837	8.3625	8.20701	12.7919	11.2644	8.35323	13.3238	9.16279
orf19.1409.1	1914.69	1852.89	2288.73	565.132	2884.34	3045.76	1476.8	1939.48	2545.76	590.594	3377.5	1895.27	2045.43	2198.12	2420.76	526.675	2294.16	3463.83	1929.07	2732.52	2226.56	841.414	3197.36	3483.95	2042.7	2259.27	2152.95	732.528	2417.04	3344.84	1694.46	2829.89	2979.96	1028.69	2829.83	3594.58	2153.77	2241.61	2651.43	804.877	2818.55	3642.89	1499.88	2388.76	3390.36	803.291	3029.05	3494.29
orf19.1409.2	15.7996	14.3694	23.1732	5.3254	70.6896	47.7832	9.14479	14.0965	67.271	3.22256	62.2458	62.0455	15.4137	10.3295	32.1791	5.36339	87.0488	29.6308	14.143	17.885	75.7801	5.96897	73.8895	64.8166	18.6738	11.6538	23.5266	1.32107	71.4216	32.0286	7.78947	18.1944	57.2515	5.12528	69.7079	65.9172	13.8456	15.9844	14.7827	8.42745	59.4593	26.7013	5.00685	16.5834	60.2967	8.12852	70.1482	55.6848
orf19.1409.3	0	0	0	0.578848	3.293	0.278765	0	0	1.06053	0	0.235441	0.587787	0	0	0	0.461523	1.46158	0	0	0	4.01288	0	0.45688	0.497622	0	0.523208	0	0	2.54312	0.432327	0	0	0.216551	0	0.478279	0	0	0	0	0	0.513792	0	0	0	0	0	0.698736	0.234696
orf19.1411	0.340561	2.27137	2.42828	0.531654	1.34423	2.17631	0.739566	1.38304	2.92219	0.80047	1.65788	3.10422	1.14656	2.17704	2.12635	1.13039	1.64073	1.65309	0.986284	1.56123	3.49375	1.54736	1.3638	2.17099	1.077	1.96225	1.82223	1.04411	1.77346	1.15815	0.794375	1.19833	2.38675	1.43618	2.23303	1.71973	1.25062	2.18725	1.25823	0.928451	1.73031	1.04512	0.956314	1.39804	2.24038	0.401523	1.28354	3.12564
orf19.1412	39.933	57.5407	55.098	46.5657	43.6725	47.0385	42.6095	59.966	61.385	41.4548	34.8007	58.0488	43.1358	59.878	62.8219	40.649	51.9381	73.5431	40.2662	32.4504	81.3607	33.5394	37.1524	63.573	57.4901	57.8306	66.9448	56.8624	48.9126	65.9759	50.1177	41.3004	75.7251	46.1518	53.5944	56.0431	49.2026	74.116	56.4457	42.8876	55.4457	66.4068	55.1356	50.274	77.5497	44.9464	45.5978	77.056
orf19.1413	76.2748	91.5642	107.002	66.7171	59.8536	76.3627	66.3995	88.4649	58.9249	66.0936	62.0613	79.4437	65.4887	98.314	127.118	62.9746	59.3008	117.477	76.7031	60.2642	76.4815	56.1955	63.2856	82.1747	88.4852	87.0759	125.186	87.1461	64.4068	105.692	81.1344	64.1973	77.7881	62.2925	77.2501	83.3402	83.6599	95.2417	117.586	75.3721	70.9033	78.8539	75.0441	74.6407	69.2337	64.2604	70.0621	87.5813
orf19.1414	118.491	70.1314	77.237	49.9918	37.6187	68.5318	77.1349	66.0562	67.038	53.4375	41.3847	69.207	105.245	64.2422	89.0289	42.4601	39.5531	76.8392	77.464	63.2305	79.3076	41.6088	34.9347	43.0525	122.327	78.1	92.8793	54.2733	52.4232	82.8407	95.879	59.6189	69.5975	55.2564	49.5383	49.5237	126.618	77.6746	85.0449	45.71	41.5559	65.0355	78.6188	66.5989	58.2628	50.6603	43.4235	61.1299
orf19.1415	126.56	108.975	294.517	43.3489	617.302	735.872	77.0423	125.177	685.775	65.1382	563.911	732.173	141.935	124.687	273.506	76.4523	753.413	478.685	98.681	355.534	504.333	81.3282	508.468	996.016	96.3334	151.384	274.841	68.6975	748.6	589.748	67.8651	374.122	608.925	91.3449	500.231	1004.49	110.995	157.978	333.251	56.5171	607.241	790.972	60.7738	325.52	780.869	67.7868	517.149	879.839
orf19.1416	117.776	127.421	193.099	69.4829	146.226	183.362	82.584	119.996	252.824	91.5397	151.071	323.175	104.578	95.5038	172.385	78.4118	176.997	209.527	95.9804	96.5323	277.31	63.8244	177.49	277.277	124.853	132.284	195.034	95.0881	213.853	226.088	102.715	122.486	293.242	92.8893	177.131	252.065	142.472	137.062	199.201	76.5013	183.21	196.617	86.4359	122.66	273.608	73.3634	166.731	245.393
orf19.1417	27.7167	20.3139	21.4227	13.5512	23.2176	31.142	11.0037	18.1414	22.2143	16.9863	19.5332	13.7605	27.9427	22.6342	29.0846	18.1972	26.2128	30.2022	15.1717	17.8874	28.4306	12.7587	19.703	23.7081	29.9664	16.9762	21.3525	14.3431	12.0697	20.7748	10.2304	22.2918	26.6822	9.28748	19.6436	25.5132	32.9253	20.4385	30.865	11.0473	21.9463	28.4723	14.6871	19.9272	22.0064	10.773	23.1498	23.9055
orf19.1418	16.8081	18.9462	15.4285	13.0004	17.7261	16.7721	13.3936	18.5644	10.6255	12.9539	16.9307	10.6276	18.1338	19.7341	18.716	13.9315	16.7894	17.0591	14.2934	17.2944	11.1365	10.1599	18.4041	13.7139	15.1409	16.629	17.5198	12.4518	16.1277	14.7204	12.6171	20.3773	10.9095	10.1118	17.1966	12.7314	13.8614	19.5681	17.1175	9.94341	19.1616	14.0405	12.162	17.8183	12.8546	11.3767	17.9726	12.8634
orf19.1420	12.2361	15.7373	14.0705	10.9981	10.7937	9.10631	6.22212	16.3966	7.95396	9.66602	13.4986	9.40459	10.4028	15.7032	17.7037	5.53828	10.5559	12.8559	9.44974	15.0686	13.3763	7.14978	13.1734	10.0354	10.6837	14.9986	18.0583	9.4581	10.926	11.8169	10.2057	16.8742	9.81698	7.21692	12.1164	10.9039	11.4037	16.5056	12.7206	8.43855	12.7592	8.84055	8.25782	14.8409	11.5761	8.56845	15.838	10.0137
orf19.1421	9.72375	6.37895	7.51311	9.08304	6.84246	4.07465	7.64716	5.07097	15.9575	9.09438	8.29986	11.3712	9.79422	8.02467	7.14256	9.12694	13.6141	4.42147	11.0796	12.3242	30.0826	9.75117	9.72258	8.87813	11.6505	6.74792	5.74422	6.8029	12.8767	5.76166	11.3777	7.40389	23.8328	9.92832	13.879	9.9435	10.427	5.08362	5.80522	5.21494	11.9277	4.06402	11.669	8.83413	16.9561	6.76586	11.6151	8.67719
orf19.1422	21.0135	41.2484	44.637	34.1434	32.2864	42.7634	23.1129	39.7132	80.9541	29.9896	35.7214	70.083	19.6553	37.196	46.4495	32.0513	51.8909	50.689	26.3523	27.0404	95.7508	25.1706	45.4436	66.0034	23.0142	34.8773	39.2853	31.9276	41.713	43.0469	25.426	31.2222	75.1826	29.4417	38.5706	59.0256	24.4545	40.3298	42.7172	31.9966	43.3523	43.8992	24.8471	35.8295	75.7934	26.6964	40.4069	64.6281
orf19.1424	6.85835	8.56982	9.4704	13.6859	13.7707	10.402	8.72428	7.46763	6.95091	10.1309	10.1108	9.12303	6.676	5.57558	10.7327	12.6935	16.6515	10.7936	10.1902	9.88661	12.7069	9.75488	13.3006	7.44345	5.69991	7.4054	12.1129	9.1274	15.8614	11.4385	8.22129	10.1986	9.47373	9.17003	14.539	8.23741	6.81648	6.1416	8.64032	8.22832	12.6436	9.50285	6.8257	10.4202	9.57544	8.47979	11.8753	8.94636
orf19.1426	43.4819	55.6992	52.5019	13.801	91.2423	73.6881	35.0575	56.9423	62.492	19.8346	99.0592	59.2555	37.4062	56.8395	76.196	20.0938	108.488	89.8219	40.6859	54.1834	72.8946	28.0171	107.006	76.4095	48.3177	61.3214	81.4997	22.6257	128.371	90.2199	40.4461	73.1016	75.8185	34.4135	108.238	84.6882	44.4289	67.6423	75.5433	17.6318	134.35	90.917	35.1434	76.9219	85.6609	25.5251	121.988	59.2413
orf19.1427	19.0047	23.0459	12.7891	10.352	19.3268	9.61095	20.0416	23.6443	64.3777	14.2423	17.1896	12.5709	18.2398	20.0341	8.88814	11.9978	16.8868	13.1785	17.8183	23.9872	74.5861	14.682	17.984	23.4411	11.338	17.6528	8.51011	10.8651	12.0344	11.3982	14.0642	23.0444	61.1655	12.33	15.6519	14.9252	14.3565	20.9839	9.79609	9.7724	15.4879	11.2804	12.7094	20.9951	25.3826	9.52688	17.3485	15.9669
orf19.1428	15.2714	19.3605	14.5249	10.6818	16.733	15.5071	16.4448	15.3032	15.1742	13.3493	27.2017	6.75955	18.1953	16.6403	13.8399	12.7134	24.7563	19.3915	16.7718	15.9233	10.4638	13.451	25.5375	17.4341	14.6348	16.0917	14.0339	12.5502	19.4973	16.0715	15.6827	16.6092	13.6679	12.3527	22.7683	15.1993	17.0699	17.6572	8.63593	10.5788	21.2985	15.0287	12.79	14.9604	12.8702	11.6449	25.6637	11.9259
orf19.1429	14.1557	16.8843	17.6682	4.70954	13.0525	17.0976	8.65868	18.377	15.5977	7.43789	15.0298	11.9557	7.4221	23.5034	27.9553	4.33267	23.1732	16.0917	12.7691	13.456	20.7196	8.94939	18.443	15.1047	9.78496	14.5715	18.3971	6.48852	22.6363	12.0404	10.7176	18.2907	19.3806	9.33453	18.4089	16.1299	9.42721	15.1096	12.493	4.78615	15.9171	15.9412	9.9768	18.0405	15.9906	9.35713	25.2179	11.6039
orf19.1430	0.4018	4.43387	6.03091	0.156814	7.19624	0.876023	0.642517	4.65045	3.87861	0.30908	5.00057	1.30573	0.710186	4.11765	5.25352	0.600143	7.83987	2.03393	0.558546	2.74801	4.94639	0.320595	7.25304	1.88733	0.282369	2.18281	3.65923	0.177388	3.3682	0.843266	0.281166	2.48831	2.4874	0.729909	4.76814	1.79026	0.276656	4.43145	4.61249	0.342909	7.34922	1.22357	0.606935	3.5566	1.26338	0.596893	7.01644	1.78026
orf19.1433	62.5688	149.304	23.9897	118.617	163.784	48.9729	107.719	147.701	40.0816	117.359	142.372	55.4351	70.1925	160.571	27.1981	97.2956	196.068	48.7362	99.6864	154.641	57.8591	100.759	206.046	22.8906	69.992	117.979	21.6764	107.591	149.577	33.678	102.501	96.9913	35.941	100.928	169.594	19.8584	74.4184	127.73	21.9855	97.1043	160.334	28.5894	138.134	142.896	25.6885	119.021	156.079	26.3662
orf19.1433.1	3.41128	1.03416	1.23677	1.33135	5.68042	0.641158	5.55599	3.46336	0	1.09337	5.95667	0	1.43559	1.53328	0.626438	2.12301	6.16301	2.36549	1.97586	5.70586	1.1537	1.1341	6.30495	1.14453	1.79799	5.4152	1.11751	0	1.94973	1.49153	0.596774	0.600164	0	1.65989	4.40017	0	0	1.13322	0.675173	2.42608	6.49947	1.81188	0.990939	3.28212	0.570537	1.20658	7.49977	1.0796
orf19.1434	15.0077	14.2125	8.67124	8.25586	16.9249	11.283	13.8547	15.8334	6.43871	9.28448	15.7917	4.75812	12.2707	14.2478	11.5839	7.23483	15.744	12.8846	13.7979	16.1861	8.08882	9.66205	15.733	11.2535	14.2299	14.1851	10.6132	10.4818	13.8333	13.2488	15.036	13.7468	7.93013	10.6641	16.3777	10.1895	14.0076	18.5178	8.6754	7.58998	18.518	12.5853	14.3935	13.0185	9.46645	10.9199	17.4775	9.52946
orf19.1435	2033.32	2267	2749.25	1784.18	2952	2715.27	2099.72	2345.13	2299.24	1734.57	3255.98	2215.07	1963.29	2398.07	2600.3	1691.56	2611.63	2895.48	2058.07	2663.4	1760.97	1763.62	2854.44	2846.71	2302.52	2781.3	2975.36	1920.7	3066.27	3355.1	2142.3	2945.9	2308.65	1915.15	2944.28	2898.94	2187.57	2465.83	3010.3	2009	2881.34	3233.01	2096.86	2747.26	2559.68	1833.79	2928.3	2748.07
orf19.1438	1.58859	5.77915	10.9127	2.61049	10.7668	13.1375	0.643742	6.79091	24.4519	1.23272	8.17582	23.4596	1.2667	6.61417	7.00137	1.04069	8.51396	8.34878	0.823273	10.6286	47.2227	0.111187	8.19025	23.8444	1.70397	5.66296	8.10744	1.53801	7.90086	6.58027	1.34567	9.06129	33.8393	0.705182	8.62778	26.6734	1.84221	6.38827	7.41366	1.90281	7.18301	9.82913	0.437179	11.3265	36.7493	0.532314	11.7643	32.0176
orf19.1439	12.9101	18.5121	21.729	5.95798	22.8054	20.7579	9.71112	24.0458	28.9067	6.82601	18.25	16.5814	17.3699	21.5733	25.6805	8.62105	23.9587	20.7143	8.56932	15.1316	36.6508	8.52144	19.507	19.9186	11.1257	14.7597	18.0284	6.10174	11.6337	9.94352	8.17679	15.9159	22.1791	6.54174	15.3763	15.1154	9.53799	17.1549	13.5035	5.6966	13.9717	11.8122	7.50048	13.056	16.8955	6.39953	17.3436	18.0729
orf19.144	5.83553	8.61298	7.08455	5.57007	8.61286	8.74934	3.65363	9.18598	9.06062	5.17293	6.28857	6.50185	4.40641	8.15354	7.51971	4.56561	9.55148	8.50928	4.48092	6.94099	8.81912	4.12401	8.11487	8.07772	4.35875	8.06957	7.07867	4.68638	7.95393	6.90117	4.99353	7.72058	8.43258	4.49993	7.39813	8.79571	4.86753	8.13085	7.76152	3.41501	7.27747	9.1627	3.29344	7.67433	7.62947	3.67988	6.28385	6.88076
orf19.1440	11.5543	33.5825	32.7147	18.5387	35.9013	31.7822	11.3509	39.9094	22.0316	16.6945	27.5998	18.6069	12.272	40.2281	39.2029	17.8059	44.2797	36.7541	10.2511	35.994	25.245	12.6215	40.2816	26.0904	10.0533	27.82	28.5386	14.5069	35.2908	27.1041	10.5879	35.2354	26.8314	10.471	34.4206	22.1453	8.46078	35.2152	34.3394	13.4348	38.5648	32.2111	12.0404	35.6446	25.3981	13.8821	36.5196	24.3201
orf19.1440.1	0.509147	4.63058	4.79942	2.78193	1.50724	4.21059	0.603092	4.82459	4.36874	2.61103	1.61646	0.80711	1.2856	2.74618	3.36594	6.33733	4.34839	2.4714	1.17961	2.27099	2.06634	1.35415	2.82311	1.70825	1.43123	3.59217	1.33434	4.12095	1.55202	1.18729	3.20655	2.86645	3.8656	1.32131	2.62696	3.17598	4.5574	3.38276	4.83706	1.08631	2.82202	1.80286	0.887408	2.35137	2.38433	2.52121	1.91892	8.05674
orf19.1440.2	29.639	66.1187	128.543	29.6826	20.2798	45.4066	21.8596	74.9449	31.9897	12.9053	13.4935	26.1517	28.7118	96.5215	57.9198	37.5877	21.6761	67.4745	17.1673	41.9885	36.3133	18.22	15.1594	31.5215	17.6851	90.352	82.073	20.9855	13.2113	40.1001	18.3924	28.3356	29.7207	13.4243	14.0661	24.917	21.5629	70.5942	86.7763	13.9201	18.5976	21.7821	8.44735	26.6874	29.9298	14.2416	10.187	45.3079
orf19.1441	26.5077	22.1869	19.7005	7.35576	32.8732	30.7425	16.6133	21.2987	21.3973	10.7041	30.1289	16.817	19.5741	18.5612	21.2928	8.16277	33.0914	28.126	16.6623	25.4413	23.4841	10.37	29.7083	25.0724	17.428	21.1515	16.5009	9.08316	25.4504	25.5415	15.2712	23.4248	27.9047	11.5486	27.2967	22.3939	18.2896	22.9574	17.6265	5.13436	29.7053	31.3005	12.903	21.9303	25.181	8.22578	31.4668	25.3245
orf19.1442	268.487	17.0644	11.365	41.7018	8.2239	10.0324	95.0402	14.287	5.72504	52.2578	8.50403	11.6922	412.87	16.0817	13.6872	67.5255	12.2734	9.21968	165.854	12.1206	7.45066	88.4375	8.19135	6.18665	217.156	16.8096	11.954	56.9488	9.31876	9.56162	103.905	10.5861	7.68002	75.6828	11.6107	6.7889	252.689	17.0548	10.1036	54.7335	7.86694	6.73547	78.9368	9.00133	5.45378	61.4102	10.7597	8.29283
orf19.1444	33.2649	49.9483	43.2753	45.5663	30.3631	26.578	29.2431	50.019	22.1068	38.6756	35.535	17.3189	35.4643	58.8687	49.4922	46.1947	36.8945	39.4851	34.228	52.9008	28.8095	31.1391	36.0053	27.0048	35.6618	54.3476	47.0081	44.2975	37.23	33.6521	36.6508	54.3016	27.808	34.8693	39.1219	25.6907	37.8594	59.153	45.4935	34.7909	40.6259	31.7338	33.2334	61.7014	28.7996	38.8043	46.5432	24.8123
orf19.1445	7.28294	3.47772	3.20138	0.412365	10.6403	7.03572	3.01713	2.8606	5.2346	0.967583	11.6929	5.05471	6.63802	2.26148	5.5437	0.892414	11.3542	8.16407	4.45879	2.97356	5.13041	1.55563	12.1821	9.44491	5.7281	2.34286	5.71118	0.999571	13.1995	8.68958	3.64402	4.9394	5.81813	1.27307	10.8057	9.48278	5.11854	3.4097	4.27211	1.07349	13.6473	9.16628	2.1485	5.40243	8.02791	1.3881	14.3643	5.37413
orf19.1446	84.348	77.405	48.5177	64.8122	68.8768	55.0382	77.8638	76.667	41.3133	77.4451	65.7288	25.1186	76.5843	72.7766	56.875	61.9677	58.6412	65.6866	81.6794	80.1933	34.7281	59.3967	68.1224	49.1707	65.1117	61.5114	48.4179	51.9317	56.6858	56.3937	60.1858	72.2144	43.1995	58.5395	56.5863	50.6234	66.8435	77.7856	49.6314	49.8996	66.4449	59.0973	59.9387	73.445	49.2536	54.8222	65.153	42.1768
orf19.1447	9.36679	5.44903	5.82821	2.66764	11.7098	9.37352	8.32133	6.42554	5.65681	2.96163	11.7747	5.26718	7.72396	5.42386	8.04258	2.36327	12.7647	11.4544	8.06471	5.22243	6.29293	3.02989	12.2044	9.64038	8.40617	4.9564	8.21029	2.46812	11.6236	12.1388	6.42169	7.74979	7.90994	2.75109	13.225	12.464	9.54341	9.5872	6.16299	2.38557	16.8379	12.4153	4.52265	7.30714	9.18787	1.88038	16.1405	6.20922
orf19.1448	217.131	156.93	167.39	154.972	219.736	278.717	190.491	170.786	254.117	164.989	247.435	224.603	213.288	193.08	165.061	174.109	247.113	231.542	217.344	192.544	221.462	167.175	264.43	338.393	212.587	185.155	155.269	165.875	212.648	223.387	188.189	181.129	271.328	168.624	226.527	323.931	236.994	183.115	174.33	181.379	188.575	267.531	190.952	163.933	270.96	159.856	231.059	329.25
orf19.1448.1	82.3158	70.1433	58.8812	51.5175	81.7761	83.9081	72.9086	61.2363	63.3666	57.7584	80.0501	37.3245	64.2895	70.8866	72.7213	49.8445	94.5157	78.9353	57.128	78.559	60.6949	48.5692	88.4063	71.4087	54.2002	51.0128	44.9434	48.018	64.7084	63.9844	47.223	89.5027	66.6977	52.2024	70.0678	58.4844	55.9119	60.1101	54.6009	49.5765	71.674	65.3851	49.9778	66.2133	66.9761	46.6893	81.2863	78.3886
orf19.1449	2.96633	7.82367	4.08673	58.6952	89.5695	15.8338	6.50029	10.0387	5.8329	37.3647	40.8726	13.6367	1.74768	8.44417	3.92205	50.0291	96.7568	6.99361	3.26446	16.208	27.5886	29.7825	53.9119	13.0377	1.87616	8.89454	3.30395	40.7062	97.769	8.4736	3.9439	16.3871	14.7255	24.73	59.2109	13.6133	4.08489	8.77016	4.22717	36.6022	90.1191	10.6087	4.04992	15.5259	6.54877	40.604	47.3277	12.2981
orf19.145	20.3414	21.5259	24.369	13.3135	21.3191	27.831	16.2377	26.9373	21.7723	12.2295	19.655	13.8195	15.313	20.2166	26.728	15.8046	23.075	28.2106	14.3432	17.6576	22.4759	13.7773	21.4835	24.9253	19.8888	18.4518	22.2675	12.1783	16.7532	24.38	15.2951	21.2502	26.1947	14.1808	19.0674	21.2791	15.6587	22.5805	24.8063	11.6811	16.8942	29.7953	13.2859	21.4918	20.2012	10.2783	21.0311	24.6309
orf19.1450	0	0.0560522	0.268135	0.28864	0.136836	0	0.219009	0.125144	0	0.118522	0.117402	0.0732742	0	0.16621	0.407439	0.230136	0.364405	0.448737	0.107092	0.412348	0.125063	0.122938	0.512597	0	0.129936	0.52179	0.363418	0.27209	0.493156	0.161683	0.258764	0.195175	0.0539911	0.059978	0.357737	0.164763	0.254614	0	0.512326	0	0.1281	0.196409	0	0.284629	0.0618468	0	0.464562	0.23406
orf19.1451	10.0741	14.7738	14.0009	10.5805	11.2442	10.2986	9.49545	13.4987	7.40842	11.2881	12.1565	7.8388	8.70316	14.2468	13.6718	10.1308	16.4248	12.6084	8.72887	12.8928	7.82524	7.93736	14.8352	9.02709	9.7274	13.3773	13.6436	11.2997	12.8109	10.6955	8.68295	11.3837	8.01213	9.16626	14.1302	8.79482	10.2919	14.7197	13.5197	10.6014	13.6756	9.034	9.98076	15.0513	7.39712	10.3421	13.6079	6.63574
orf19.1453	71.3981	85.2618	66.9176	55.2295	49.8595	48.3716	59.513	81.7648	46.7198	56.0737	53.4838	40.3736	57.0036	79.468	67.9198	46.0761	55.4536	58.5069	53.6392	65.3461	55.5032	37.922	55.2753	50.6607	65.5316	77.2325	72.1887	48.9942	57.6973	64.5445	61.1116	78.2408	56.9993	44.1019	64.876	51.808	61.4569	82.1321	69.0553	41.6516	63.7661	58.3385	58.6694	85.6576	52.8685	44.859	59.3802	43.4549
orf19.1456	5.17574	6.70423	6.14122	4.95813	4.00459	6.36737	5.1554	5.57323	4.87843	4.6751	6.27411	8.20469	4.95031	9.72842	7.60366	6.1494	6.646	8.15685	3.40665	10.8433	4.29655	4.37999	6.37742	9.47197	5.45596	9.29506	6.31972	8.30908	7.88856	7.1319	6.91435	5.96025	9.20566	6.10534	5.00708	6.91832	8.09935	9.06579	8.75396	6.52533	4.72689	8.83029	6.69738	8.3298	7.3973	6.15771	8.42339	8.339
orf19.1457	26.396	31.8776	28.1347	28.0344	19.9088	25.6463	23.3644	30.2648	26.919	24.1327	21.9812	28.1815	19.8494	30.6009	28.448	23.968	23.4059	25.1552	22.2231	28.8443	28.0011	17.7908	22.3495	24.0521	25.1389	31.7	31.4226	24.6227	27.2055	26.9505	22.8616	30.4015	30.1157	23.7695	26.4196	26.9925	23.1902	35.5061	27.8063	23.2863	26.8823	25.1288	21.411	32.9739	25.2339	20.5093	25.4145	26.157
orf19.1458	11.7066	13.4327	12.8698	7.46735	13.3218	23.2804	8.94624	13.3763	13.8612	5.72909	10.9502	15.4646	11.0186	14.3333	18.0303	7.44227	13.3142	18.5922	10.499	13.1008	19.5832	9.29044	11.5552	17.7381	10.7039	11.6341	16.6596	9.35474	9.40091	16.8049	8.89655	16.1225	19.8492	9.14675	15.019	21.5371	13.7809	16.9774	14.2509	7.34091	12.5585	20.0577	6.94754	13.2738	23.7478	5.34278	12.9674	21.5921
orf19.1459	26.7422	27.5013	22.4058	23.0128	21.7496	20.1761	19.2522	26.5429	29.5949	20.777	18.1805	22.6941	26.2463	27.8625	28.5281	25.2291	21.3556	27.7175	16.3651	23.4627	34.8987	18.8494	19.3864	23.7149	31.0124	32.0679	27.3651	26.1433	25.4923	22.1457	24.3338	27.5311	30.1324	20.967	25.4746	26.1883	29.0836	27.4987	25.5855	24.2608	26.5151	21.6154	24.7048	26.9116	24.7812	17.0458	21.1905	27.4536
orf19.1460	76.8135	57.971	59.123	55.3022	22.9512	34.0756	53.8857	55.8013	30.7034	52.5429	29.416	23.4457	78.5057	64.1335	65.5	59.4739	31.3126	55.4153	58.5572	49.8676	29.9802	47.7117	25.2492	31.5026	76.9488	68.399	63.5809	59.0121	31.1229	52.7076	60.8292	54.1574	31.4305	53.4879	32.8628	32.3969	79.0712	61.622	60.8128	54.3578	27.8985	36.4571	54.4115	55.562	35.0142	52.4819	31.1978	29.5645
orf19.1461	26.2406	11.0311	15.7292	32.9082	6.27921	13.152	18.7013	9.29484	16.7618	24.8952	7.22021	35.427	33.8652	14.4679	16.705	48.6658	15.0556	8.00626	27.0034	13.2649	25.6773	24.2524	10.5621	12.3844	25.387	14.564	16.6194	29.2194	11.9317	10.6574	22.8304	10.0951	18.5945	21.7346	12.6364	9.977	24.1506	11.4485	11.9107	31.4769	10.4234	7.99084	22.8678	12.1859	15.4484	25.8641	10.3843	19.4882
orf19.1462	53.6121	47.106	42.5754	64.3543	32.8331	39.683	43.1975	44.9381	24.9224	61.128	33.2388	20.8837	57.7174	56.6518	36.2084	76.6128	47.9743	50.1834	47.1476	55.194	20.7136	48.7868	38.4048	28.423	45.831	46.2577	34.8686	53.0895	37.6981	45.1909	41.9421	47.2456	25.4511	43.8109	39.247	30.9818	44.9038	46.1405	35.2955	54.0129	35.0588	35.1872	45.3145	38.8147	29.3002	46.9979	35.43	36.9164
orf19.1464	32.1651	26.3855	21.8705	34.6629	14.8265	18.4503	25.7406	26.3283	21.9251	25.8984	14.9115	13.894	39.9998	33.3504	23.9538	38.4773	17.1098	22.1885	31.8135	27.1796	21.719	26.2712	14.6395	13.7045	35.2753	30.3102	25.0483	33.4125	12.8922	21.3145	27.142	22.3226	18.6227	27.9808	19.1296	15.2737	36.5158	28.4692	19.1648	30.989	16.8872	17.4192	23.2458	25.9572	20.3643	26.3754	17.5828	18.3867
orf19.1465	11.0586	10.3416	7.61092	8.63183	7.90681	9.01849	9.32474	14.3355	10.5878	11.6546	12.0205	7.42808	12.6206	11.1205	12.1157	10.615	9.9741	11.0476	11.3992	11.983	8.11396	7.85149	10.3928	9.30717	9.48388	11.2403	10.9295	7.8611	8.71307	5.79128	12.1978	9.36519	8.64777	12.1604	14.6269	9.52047	13.5508	13.6983	9.05177	14.6631	9.34989	9.55715	8.27597	12.9842	9.65524	11.5354	15.6589	10.0842
orf19.1466	18.7764	39.0201	52.1732	40.4999	48.7954	82.2191	26.7401	38.8052	50.8341	35.7412	46.9617	52.5995	17.975	38.5683	47.3777	35.5916	52.2608	77.9219	27.3963	34.6294	63.2113	22.968	58.8991	81.5598	14.5048	39.1351	31.5533	35.1194	46.0944	64.0062	23.871	45.4914	63.7861	30.4081	42.3377	75.2304	24.7711	39.7104	38.9217	29.8673	46.5737	87.0919	25.4813	25.926	64.4371	24.3343	44.6565	80.562
orf19.1467	389.897	1453.8	1787.37	2337.26	2554.36	2973.27	609.101	1509	1757.86	1756.19	2620.45	2832	373.041	1678.81	2045.25	2508.29	2383.86	2425.94	539.774	2086.8	1621.17	1721.32	2724.2	2415.04	439.685	1559.4	1730.07	1985.53	2287.49	2129.39	621.175	2012.64	1908.74	1408.57	2532.7	2402.17	437.401	1610.02	1846.47	2007.72	2433.47	2436.06	792.898	1825.74	2030.6	1860.45	2492.94	2683.33
orf19.1468	77.4755	101.945	76.9654	85.4624	63.9897	52.1311	66.9438	101.858	42.4986	71.6157	56.0677	31.3019	80.1722	105.168	85.3883	94.1472	66.8449	84.5662	74.9305	88.3189	38.161	69.9655	66.1615	50.6234	85.7501	101.778	85.8335	79.0178	66.4407	65.9332	70.6488	93.5794	46.3586	64.225	69.4718	54.4838	84.8283	112.669	82.9943	68.8168	74.7666	54.635	71.1951	103.867	53.5427	73.462	72.0308	44.0561
orf19.147	9.5179	20.8109	17.5591	19.4607	8.75828	6.2691	7.75718	21.1507	3.70399	11.5546	7.5411	5.90835	8.5072	21.1505	19.4273	15.1231	9.15805	7.82655	7.29359	10.8012	4.78573	9.38086	7.57631	4.46508	9.53007	12.7172	17.6043	13.7277	6.93237	6.4817	7.78016	14.9967	4.32888	8.36093	7.63239	4.20328	6.69846	21.6572	14.1703	10.0638	8.08239	5.8159	7.16901	18.2502	4.02898	9.17595	7.93627	4.18513
orf19.1470	4320.11	3962.05	4671.5	2125.28	5245.97	5383.81	3731.44	4040.78	4400.34	2215.35	5886.99	4322.96	4108.42	4216.7	4680.12	1860.82	4167.87	5504.69	4001.93	4981.85	3735.12	2329.26	5458.68	5648.83	4783.64	4566.02	4695.41	2549.99	4833.59	6090.9	4188.95	5505.7	5359.7	2821.45	5206.31	6099.5	4461.18	4188.39	5354.57	2604.2	5311.05	6404.58	3855.58	4458	5633.67	2500.43	5495.55	5676.01
orf19.1471	586.611	1833.48	2426.58	1909.06	2440.42	2322.45	800.472	1820.24	1958.47	1530.3	2464.37	2189.24	488.828	1853.79	2172.23	1602.06	2135.71	2594.1	750.325	2073.37	1473.82	1360.64	2299.18	2496.38	692.642	2033.56	2454	1693.64	2558.5	2857.82	932.176	2318	2000.72	1351.17	2518.26	2496.16	666.884	1885.45	2450.45	1696.88	2316.32	2464	1065.7	2009.66	2147.38	1629.34	2264.04	2268.81
orf19.1473	1.49536	16.7733	8.33552	8.31638	1.9367	17.2849	1.32846	13.2841	13.2987	5.57169	2.61114	12.5931	2.35988	16.7471	8.78729	6.28177	3.80679	7.58252	1.29919	8.19838	13.4019	3.23142	2.87897	17.1836	2.75855	14.7043	8.32776	8.25217	3.13381	10.2977	0.915598	8.35296	17.3027	2.66795	4.03851	13.3255	3.08885	13.4124	9.39693	9.37199	2.97859	17.3411	1.30315	10.3589	14.1306	3.90072	1.93732	18.6934
orf19.1474	55.3995	77.6198	68.1504	72.5364	27.3736	29.9479	47.0079	72.2406	32.4001	61.4651	32.6803	26.114	54.7305	79.0775	76.6864	67.7573	41.1342	61.6569	46.852	61.6447	34.4644	48.285	36.0688	36.6286	61.0953	82.8207	82.5786	69.9936	40.3171	59.2185	56.2239	63.1078	37.8341	57.3529	41.938	38.3729	59.8406	82.5145	81.1495	62.7156	41.8018	47.8174	57.7234	78.9797	39.6564	61.8251	42.9751	26.3979
orf19.1476	3.88786	3.91613	4.27415	7.83147	3.89833	2.92293	3.08253	3.48034	1.12096	5.18546	2.38904	1.49108	4.06399	3.15676	4.28373	6.7905	4.32564	3.73956	2.79671	2.51729	2.03595	4.41967	3.05203	1.26235	2.37969	2.12361	3.36897	3.78351	2.77167	2.92456	3.24715	2.42713	1.50153	2.9699	3.47807	1.06172	3.32461	3.20802	1.88651	4.05834	3.08464	1.82076	2.95096	2.26853	1.67805	2.92772	2.32398	1.90518
orf19.1477	98.45	89.3775	98.9419	213.568	114.589	54.0832	63.6466	87.93	29.5739	123.84	64.8696	18.0722	92.0861	75.6314	91.6612	180.181	89.5276	88.001	58.0471	46.6455	24.3892	104.596	68.0586	37.2417	66.2056	50.5045	70.6406	96.3697	55.2255	39.2589	55.534	45.6498	17.5485	74.3081	61.7847	23.3109	76.7928	68.8154	65.9081	89.7525	57.4329	33.0456	54.5273	47.0721	20.9295	73.77	47.0748	27.1859
orf19.1478	91.5422	101.711	150.222	64.6909	111.628	111.828	71.8678	101.997	70.2896	59.7573	94.9956	43.973	85.4482	93.0029	179.701	68.8566	108.389	148.409	68.8659	103.528	49.4006	61.7121	96.5305	88.1532	82.6946	100.239	161.356	61.2488	94.0986	135.295	71.8033	97.1435	65.3316	64.1883	92.7428	93.3789	87.8306	96.3541	149.328	57.6517	98.5292	119.378	62.6189	92.4581	90.072	55.2587	94.488	78.0703
orf19.1479	20.0047	27.3835	21.6	20.5584	16.68	12.9381	18.7549	26.8732	24.7982	19.1795	17.2508	22.0529	15.7345	27.1711	24.1271	19.6534	27.5474	15.2651	14.6481	19.4822	36.7235	15.4215	18.9983	14.7719	17.6499	25.67	24.611	18.6083	20.9702	13.8012	17.1773	21.8241	25.8408	17.6545	21.0149	14.5571	19.5484	31.6896	21.7162	16.9608	23.1502	12.6205	15.2003	26.7277	25.3637	17.7665	21.9766	15.5651
orf19.1480	487.409	1318.47	2524.42	956.316	1431.05	2266.88	387.521	1297.69	1910.86	587.207	1366.09	1412.1	398.235	1169.69	1951.66	752.048	1666.39	2557.8	349.514	996.466	1702.4	487.216	1486	2254.27	444.79	1311.75	1873.76	655.87	1569.33	2422.29	401.491	1183.1	1818.71	429.633	1525.64	2003.74	456.227	1240.91	2154.91	620.227	1444.37	2274.98	384.954	997.321	1774.79	438.185	1184.23	1677.23
orf19.1481	7.19663	12.0796	29.2757	5.68085	10.1707	10.821	4.14186	12.549	20.7871	4.45688	9.26837	18.4659	7.59717	12.1834	34.077	5.79462	17.2823	19.4258	6.68823	7.25418	29.0695	3.46043	11.5227	15.7424	8.34346	11.1302	29.6227	4.60721	14.8108	13.1316	6.11711	12.2179	20.4926	3.50839	13.426	13.8406	6.49493	12.3452	30.2902	3.93263	16.0568	13.2453	3.63777	10.1398	19.639	3.19261	13.2552	12.5589
orf19.1482	43.0396	48.9053	49.7021	54.2494	70.5481	26.8448	33.7985	48.7676	65.4257	43.7348	66.8038	42.1998	50.9836	45.282	62.7609	67.2616	59.4832	39.13	43.9489	29.6255	61.8903	61.6867	80.5305	40.219	37.416	28.7911	40.314	48.7932	41.7886	23.4184	32.1254	37.4682	43.7555	39.9201	59.0116	26.4213	31.1712	48.2944	56.2854	47.388	57.4295	29.577	28.7094	42.4529	49.0555	43.7525	61.4801	51.2559
orf19.1483	33.596	36.9792	53.0314	31.0648	56.6129	52.2641	37.193	39.3564	47.4908	36.4456	39.547	34.6171	37.4124	34.3827	56.3794	36.1876	52.2922	62.1836	39.068	27.0884	46.1482	31.2738	47.1279	50.9836	36.323	26.4379	45.3777	32.5163	31.7077	40.226	39.0616	30.7357	55.693	36.5511	35.668	46.0586	30.2499	40.5213	52.377	35.8399	45.2993	53.9902	25.2239	23.2732	44.0869	23.0347	41.5572	50.0543
orf19.1484	2.0225	3.84235	2.54199	1.57868	3.49257	4.96708	2.63525	4.01549	1.34976	2.6794	6.07867	3.09924	2.26971	3.23222	4.85304	1.67827	2.92317	3.9269	1.48384	3.40798	3.37447	1.61374	4.23652	4.43336	1.23182	3.23438	3.71032	2.67869	4.93212	4.63769	3.96277	3.89039	4.40977	2.79929	5.39151	3.60459	2.69231	4.29998	5.44408	1.53428	3.54984	4.86986	2.50672	4.04752	2.88651	1.71687	4.48885	5.37668
orf19.1485	51.4685	93.619	172.714	43.6776	145.277	178.849	63.8008	101.268	149.776	61.1903	122.553	101.037	49.1123	67.7873	148.807	40.5978	153.338	175.544	56.8492	63.6209	157.268	50.1393	155.78	218.264	35.9597	64.3913	93.126	31.0452	90.5313	125.602	42.7164	77.7054	159.556	43.2931	106.144	191.192	37.4986	90.0614	124.611	30.2196	103.867	147.069	34.9436	61.727	145.337	35.3506	114.658	206.64
orf19.1486	18.9059	77.5	156.161	20.5317	226.152	67.3603	30.9139	99.8673	122.402	18.4424	223.913	119.717	17.4692	47.6611	137.364	17.777	148.641	91.342	29.6378	103.424	107.308	18.173	176.488	71.2918	16.8967	49.585	123.869	14.3647	102.263	75.4749	27.8974	135.362	82.0911	20.7986	115.04	67.9392	20.5167	74.6835	149.189	9.79202	165.726	45.6971	14.8044	146.944	75.4758	15.4093	219.572	94.4328
orf19.1488	4.65175	2.63242	4.49736	1.93651	4.01646	6.52816	2.29586	7.03168	5.76542	0.795178	3.93829	6.39085	1.82712	7.80581	4.78371	2.41251	6.01021	6.66637	2.60454	6.33985	6.29293	1.031	3.63012	6.65908	3.05113	5.14171	6.09552	1.14092	4.96295	6.2373	2.71261	7.09284	7.78796	1.91139	4.20016	5.52703	1.28117	6.79934	8.10207	0.661659	5.37146	8.78485	1.80171	6.80295	6.01657	0.329067	2.62979	6.8702
orf19.149	1.4019	4.24999	1.52479	7.65982	2.42088	9.48563	3.18276	3.79547	2.00483	7.0395	1.92868	7.77811	0.786625	2.52047	1.02976	3.63529	1.6885	1.94424	2.57132	2.77911	4.10908	3.10713	2.01528	2.35177	2.95559	3.95631	1.22467	4.46992	0.534172	1.49834	4.41449	0.493285	2.18331	2.42541	2.41105	2.29031	2.09141	4.19137	1.10987	4.65276	5.34203	3.80577	2.17192	5.21543	1.25049	2.1487	2.93533	3.2536
orf19.1490	40.4999	39.841	37.2962	29.0442	39.4272	47.2366	33.3288	42.3791	36.9861	26.0082	45.687	63.5493	29.6078	37.1758	33.7832	31.1224	51.4657	38.7537	26.7511	38.4887	32.991	27.2828	41.6902	33.8651	30.264	41.6147	37.2504	24.1569	44.7285	38.2085	30.0165	41.4411	30.0677	25.6008	44.735	34.15	28.4356	39.3494	36.4114	24.6566	47.2689	30.8747	25.9752	42.3278	32.29	22.2147	42.4151	23.7666
orf19.1490.1	6.04081	7.54078	5.66855	11.9267	4.4707	4.80869	5.68226	5.77227	13.7206	7.28913	6.76894	17.1805	10.7669	3.4073	10.1796	9.28815	8.87099	4.68169	5.35127	8.71729	10.0949	7.32442	6.78657	6.67643	7.24189	7.27041	11.1751	9.93555	5.14512	9.5292	5.96774	4.25116	13.2818	8.76053	6.64608	7.91632	5.13803	8.027	7.31437	9.35053	6.64718	7.54948	5.16114	4.92319	9.27122	5.27878	5.80339	11.6957
orf19.1491	7.04444	10.0558	8.92891	3.03072	10.509	10.9675	5.84754	8.3346	6.78221	4.69349	6.76234	4.35249	5.55562	8.14427	9.69706	4.7293	8.19912	9.84658	4.59426	7.33979	9.04204	4.68394	8.50911	9.34234	6.50978	6.80936	8.35862	4.48949	6.80556	8.40753	4.73538	8.89999	9.10289	4.03052	7.51248	8.30403	5.49966	9.2132	7.24576	2.80084	7.18641	9.34908	4.51159	9.52083	9.27702	3.6884	9.40738	9.33901
orf19.1492	3.22408	3.81506	3.39359	1.33947	4.96459	5.12145	3.14141	3.20291	4.83381	2.1334	5.25006	2.59666	2.36347	2.68013	4.35451	1.65051	6.01269	4.61558	2.22886	3.8271	5.90921	2.28204	5.35023	5.86223	2.11958	3.88897	3.9181	1.41572	4.43841	4.09261	2.40165	4.53782	4.43402	1.99052	4.09162	4.26323	2.97182	4.35324	3.66405	0.776642	4.71968	4.2719	2.38671	4.52293	4.17466	1.65537	4.34438	5.16761
orf19.1493	18.2318	14.4435	16.8944	16.5145	14.9235	15.3564	16.0267	15.6638	12.5136	18.3512	14.1972	12.132	18.3351	13.8692	19.4934	21.6527	18.6014	15.7941	18.7298	13.9418	13.1448	15.4919	16.0601	15.0734	14.5381	12.9736	13.417	14.2222	14.7698	12.3038	15.1707	12.0217	13.8513	13.252	15.4646	13.9192	16.51	14.1957	15.4266	14.9355	14.6946	13.3925	14.6289	13.3094	13.8047	13.969	18.6715	15.4749
orf19.1494	154.895	132.759	144.507	69.0519	127.681	158.97	134.562	135.828	118.576	95.0551	130.637	102.266	115.191	121.147	140.754	62.4712	128.085	149.908	127.343	120.73	111.782	71.7361	119.16	142.656	131.164	137.784	139.234	62.8709	119.596	147.678	129.177	137.033	126.59	88.1039	114.267	146.03	127.78	129.046	138.459	60.4199	125.07	154.949	98.6197	120.795	105.699	70.605	120.519	103.621
orf19.1495	11.5419	11.6635	15.9014	5.20528	10.5351	12.3411	8.20296	10.3293	11.4625	6.0012	10.8303	6.30214	9.28277	13.2961	16.6736	7.8216	12.9748	15.6513	6.90806	11.4403	13.0117	4.34882	12.4835	13.0803	7.39022	12.0338	10.923	6.13354	12.5095	10.8407	8.4356	9.74702	11.684	5.15856	10.4214	14.1708	6.44599	11.5878	13.605	3.83066	11.1064	19.6173	4.91744	11.1543	9.69484	4.17313	10.6334	12.2572
orf19.1496	7.09426	8.00791	7.98978	4.88947	13.1817	8.34073	6.48124	9.29694	12.0881	6.09578	9.4885	6.22118	6.03456	7.14628	6.92962	4.69692	12.8912	7.69307	6.46961	10.8843	14.8552	5.1687	10.0898	8.05223	7.47835	6.28313	5.48866	3.94275	10.5251	7.12765	7.02398	7.1701	8.46274	3.32957	11.2438	8.33946	6.85936	6.8194	7.22973	2.5227	12.4447	7.00164	6.09471	7.72606	6.66468	3.31008	9.52879	5.06363
orf19.1497	4.04573	7.02451	6.06719	6.53115	7.28128	5.66846	5.06451	7.3437	9.73056	5.48158	7.29805	4.66427	3.25039	6.39213	8.10486	6.2374	13.4707	8.79885	5.59204	11.5519	14.3047	5.1967	11.6695	7.09547	4.65247	6.03311	5.78335	4.87122	7.77789	5.46759	6.43422	9.57674	7.5717	5.42857	6.99757	6.55497	4.43172	5.19267	6.33316	3.26965	8.60013	6.31633	7.05142	7.36045	6.70496	7.15491	9.12564	4.36497
orf19.1499	5.77982	8.81523	11.4712	2.09295	18.5875	13.4615	5.73465	8.91299	13.3145	3.38037	17.3663	12.0668	4.16259	8.12395	13.1962	3.74539	21.4323	11.9411	5.47027	10.1659	16.9076	3.05069	19.0892	12.7148	3.64308	11.5398	11.2044	2.67445	18.0272	10.4212	4.83673	11.4896	14.3548	3.63388	15.929	14.4692	4.59506	10.5108	12.9492	2.22479	20.8685	13.4823	3.80797	12.131	12.3575	2.90843	16.4873	10.1454
orf19.150	85.8323	114.358	152.881	32.1242	134.375	149.742	77.295	109.189	150.13	51.4942	131.361	182.988	60.9431	86.7872	154.872	34.516	138.948	145.287	69.4736	78.0415	181.913	27.5112	151.59	199.813	88.778	111.177	156.596	37.7315	157.488	183.987	80.0832	118.484	207.839	47.2623	139.386	193.571	67.1306	108.789	160.125	26.7652	159.494	176.59	70.7083	110.618	179.48	35.4967	138.383	168.557
orf19.1500	10.0055	11.2781	11.6861	9.43477	3.8267	5.80577	12.2097	13.3626	4.89764	7.96352	7.20599	3.08704	9.72132	13.0792	15.6363	7.43888	6.26447	9.96485	8.2068	12.2304	7.72164	6.07237	6.78485	6.48867	11.609	14.3553	12.451	9.23969	6.90849	8.10357	10.6198	12.2868	6.98079	7.0578	8.92159	9.27519	11.6978	13.7414	11.5364	6.30399	6.74605	7.65648	10.0654	11.5262	5.48075	6.36541	8.14092	7.77824
orf19.1502	3.73109	7.19067	7.92309	3.64041	3.64888	2.90525	3.39357	8.11726	10.5763	4.44181	2.79219	3.37977	3.0282	8.62472	8.31988	4.22943	2.4512	3.60367	4.63091	4.95301	7.03038	4.16429	2.54497	4.73907	5.806	4.51267	6.11139	4.31412	2.9449	4.58334	3.26361	6.18919	6.84843	3.63101	3.26575	4.39356	6.60603	5.84318	5.48578	2.36922	3.04663	4.52969	3.32893	6.66681	5.61622	4.24187	4.51995	4.04851
orf19.1504	21.8498	26.0115	20.7384	21.7942	11.2337	7.86808	17.1281	27.9556	8.11167	21.176	8.62366	5.41397	29.0144	29.0857	23.4731	29.7818	12.4389	16.8686	21.5169	22.8353	9.96995	21.0885	11.2957	8.20202	24.9557	22.4894	20.5182	23.8071	10.3194	13.5064	18.4762	21.4485	9.1915	20.1105	11.799	8.25819	23.3231	27.76	20.524	20.8518	11.2084	9.25033	19.0994	21.9833	10.2082	21.3906	13.4238	8.79864
orf19.1505	27.31	28.5142	22.1619	22.7022	27.3623	23.7933	17.2256	28.6945	21.1493	20.7298	18.0296	13.9098	21.6583	30.902	27.9543	25.2797	29.6006	25.4324	15.133	21.768	19.673	17.1754	24.8432	17.8626	15.3123	21.007	19.0558	17.2656	25.5456	16.9557	13.2463	21.1618	17.2164	15.6074	27.7236	16.3415	15.5456	24.1056	21.9334	12.9017	22.0634	18.6424	12.6588	17.3782	14.3129	14.0884	16.5354	17.5982
orf19.1506	0	0	0	0.375028	0	0	0.142279	0	0	0	0	0	0	0	0	0	0	0	0	0	0	0	0	0.322403	0.168825	0	0	0	0	0	0	0	0	0	0	0	0	0	0	0.170851	0	0	0	0	0	0	0	0
orf19.1507	8.59291	8.75665	7.61958	9.13157	8.08341	9.02876	6.03962	9.52994	4.73778	9.42388	4.56878	2.33866	9.45442	8.74833	7.87088	9.47138	6.32539	9.47631	5.96654	8.04266	3.43135	7.46891	7.55828	6.11342	7.93042	7.37731	6.10477	7.92241	6.07503	7.33315	3.33252	8.41504	4.17198	5.81004	4.87423	6.08896	7.80561	7.60068	7.62259	6.11123	6.88591	9.93462	3.42844	9.52264	4.98679	6.29837	5.95039	5.14409
orf19.1508	10.6603	10.5263	7.28813	6.89449	3.3812	8.24347	3.96856	6.59688	1.52451	7.22405	3.09437	2.65554	9.74151	10.952	8.72539	10.9941	9.80478	8.02576	6.70379	4.07562	2.67824	8.50578	7.31824	10.8322	6.42138	7.736	6.98445	4.70631	3.94588	6.39226	5.1152	7.71639	4.26915	5.13776	4.51803	4.8855	6.08175	8.49918	3.13473	4.33229	5.90861	4.96109	6.90118	5.6265	6.52042	8.40295	4.40038	3.66294
orf19.1509	16.9826	21.9368	21.3892	22.3044	13.115	13.8224	14.934	22.9392	41.6039	20.4711	12.6119	19.0496	17.339	21.8377	25.6812	23.252	25.0546	14.4643	13.7711	16.9611	50.5182	16.3733	15.7624	19.2985	15.1	16.4878	20.5361	19.9118	15.6428	10.5892	14.3897	16.472	35.5547	17.3654	12.7148	17.2391	14.4132	20.1625	20.4013	21.1626	17.0352	14.1447	14.478	15.9986	27.1684	18.5949	12.6388	19.746
orf19.151	7.11743	12.1449	16.3674	4.3254	12.3786	12.9952	5.87139	14.7275	9.63326	6.19196	12.2345	5.31899	7.35981	12.9792	14.8254	5.15723	12.9923	13.1494	6.2132	12.434	10.8665	4.49585	12.1213	11.053	7.00259	10.9398	15.6552	5.04999	12.7076	11.2031	6.33238	13.2734	9.14485	5.90403	9.08231	11.7336	6.7559	13.5109	13.9663	4.628	8.70001	13.4293	5.8777	12.522	7.68652	4.20774	9.51642	8.30217
orf19.1510	15.5058	6.23467	5.32582	2.3357	8.49596	3.7222	5.1234	6.95987	5.95215	1.74381	5.38924	4.6573	15.0657	7.30368	5.55502	2.50562	8.93578	4.94225	6.39711	3.39743	3.27527	3.47285	6.06696	4.30796	10.8587	6.5255	6.16681	3.56289	8.66546	4.12331	7.00519	5.05401	4.86152	3.70629	6.0704	2.90897	11.2009	5.63901	3.96274	1.74121	8.2174	3.54477	3.88789	4.52274	4.40414	2.50168	5.29717	3.71921
orf19.1513	6.95252	9.68371	5.63498	11.0971	4.80882	9.7798	6.54212	9.41155	4.14434	10.2298	4.89324	11.7423	5.73143	9.08873	5.44106	12.1881	6.43727	4.52371	5.26142	6.46302	4.97521	8.19147	6.81334	3.68866	5.36085	7.81164	6.53904	10.4226	4.75362	4.11377	6.29284	5.8073	3.98454	8.30472	6.2189	4.01842	6.50509	9.21257	5.15446	10.1572	5.85234	4.86848	6.47791	8.42224	3.82531	9.1562	6.51409	3.99762
orf19.1514	133.35	131.257	133.252	124.155	130.378	111.686	104.099	130.748	81.9033	109.593	138.475	76.595	135.392	150.001	178.783	138.151	115.209	150.878	118.32	140.183	80.8608	111.016	135.036	113.446	120.92	130.995	150.356	112.252	122.511	109	112.354	143.687	97.0428	104.623	139.554	116.424	124.88	147.419	146.677	107.075	132.935	118.312	102.232	134.519	107.549	100.631	148.801	104.604
orf19.1515	8.3309	11.5911	15.4517	7.52949	7.91786	7.38404	8.41384	10.6245	10.9733	8.2073	8.7422	6.18612	9.89045	10.8263	15.8461	8.45928	10.831	10.7025	8.9396	11.7344	10.677	6.58888	10.1571	8.53249	7.82671	9.89926	10.8017	7.16231	7.75213	7.92414	6.9956	11.1701	9.62845	6.42905	10.9156	9.2212	7.97026	10.5457	8.74774	6.98512	6.68326	7.51455	7.99884	8.77483	8.50672	7.07197	8.75845	11.9339
orf19.1516	34.5848	43.7081	37.7722	26.3256	23.0234	21.3881	31.1059	42.664	23.4103	30.2843	26.7284	16.9711	33.9124	41.5819	43.6537	26.1437	32.5593	33.4739	31.8125	34.1315	30.0108	23.0244	29.661	25.8563	33.1704	37.8421	35.9291	23.5533	26.3888	23.9145	28.9454	33.126	26.4383	25.8901	31.0225	28.1809	34.0947	40.3969	32.4762	21.5448	26.7857	23.1252	31.3361	35.2075	24.6013	23.1906	30.8616	25.0685
orf19.1517	111.784	235.411	228.338	69.2159	76.3497	94.1055	68.7574	226.36	419.06	57.9603	78.3159	228.589	108.827	243.897	282.099	80.2976	110.187	203.61	92.1535	92.9163	471.158	78.7775	84.1224	151.189	154.601	280.853	304.432	82.0484	119.919	172.835	96.1255	125.454	396.044	97.1542	104.267	151.83	140.045	282.331	290.47	76.9564	115.567	128.065	74.9597	140.955	370.051	75.6381	96.8864	147.952
orf19.1519	9.9457	17.377	14.4234	8.97241	8.9199	9.5737	6.82628	18.7271	9.30491	7.88497	9.93516	7.02355	8.84042	23.0619	17.183	9.48701	14.3096	13.1058	6.53235	16.7681	14.1253	7.37528	13.0566	8.50341	11.2354	20.1984	17.2143	9.82584	11.2155	10.2957	7.97867	18.6645	12.0513	7.5381	11.3301	11.4858	9.23738	20.1942	16.8763	7.07332	12.751	9.08406	6.60626	19.6749	11.5247	7.51782	14.694	8.33481
orf19.1522	21.4881	13.9012	12.8302	10.4415	13.4824	9.98314	17.453	15.0533	5.58938	13.3762	13.8312	3.65521	18.9118	14.4459	18.2105	8.99683	15.2773	15.6036	17.6937	16.8982	8.47303	12.0913	16.5029	10.5565	22.8239	13.6837	17.893	10.2278	13.9079	14.6626	15.7461	18.7127	9.34056	13.7926	14.1961	12.5617	20.3579	19.9047	17.9183	8.211	19.4423	14.8239	13.7192	22.078	11.4436	12.8871	18.1408	7.45268
orf19.1523	1.48048	4.86225	2.8627	5.05576	3.51531	3.84927	2.92276	5.72008	0.882175	4.31021	3.21188	1.07566	0.934562	3.95567	2.53747	4.37654	4.17419	3.50759	3.3586	5.68637	1.71074	4.38875	3.49641	0.993444	0.867022	5.74488	1.93998	2.26947	3.90181	3.16466	3.28064	5.25279	1.47709	3.40183	4.69457	2.25379	1.18927	4.46732	1.41628	3.02712	4.35934	3.88805	3.94225	7.35955	1.5682	4.01465	3.87485	3.43599
orf19.1524	0.27734	0.252235	0	0.21648	0.102627	0.104253	0	0.187716	0.694086	0.177784	0.352205	0.274778	0	0.16621	0.407439	0	0	0.192316	0	0.309261	1.26626	0.184407	0	0.418731	0.0974518	0.391343	0.0908546	0	0.0528382	0.161683	0	0.0975876	0.890852	0.089967	0.0894343	0.123572	0.286441	0.46066	0.219568	0	0	0.196409	0.0805641	0.213471	0.556621	0.196191	0.130658	0.526636
orf19.1525	22.0579	29.3402	36.0183	16.3499	19.9946	25.4535	18.8871	28.355	20.4796	15.4003	18.512	10.7746	23.1709	26.0287	39.4389	15.5368	26.5673	37.6462	18.6196	31.7151	19.2573	17.111	21.8593	29.7176	16.643	33.8394	29.9123	13.7769	18.634	28.5596	19.4438	27.3759	22.8687	15.5866	25.8606	28.7226	17.7191	32.2642	29.579	13.3161	25.0561	34.8147	15.7457	24.4144	27.1112	14.8176	26.3687	24.1896
orf19.1526	22.1098	23.0684	21.7075	14.3921	18.2741	18.4423	19.0327	22.8843	14.0785	17.0827	19.8161	14.6943	19.6279	19.1139	26.6579	15.2289	17.6001	21.6965	18.2746	23.4698	15.5146	17.0216	17.723	15.5537	21.2228	21.4203	27.386	15.7193	17.0952	20.6867	20.1724	23.2541	16.0348	18.4018	15.1703	17.1139	20.9185	25.1038	24.739	12.9697	21.1326	20.6153	17.4161	26.7073	16.0331	15.8118	20.5916	10.2661
orf19.1527	9.03529	13.4162	16.4458	21.5895	14.329	12.1993	5.56964	13.3542	37.4452	10.8746	8.19591	22.3613	10.3983	15.0289	14.0864	17.2136	11.8717	12.275	10.8939	10.1438	48.6426	9.93107	13.8595	15.9616	8.29341	9.49693	10.1482	8.41201	8.0097	6.98734	8	13.4956	35.8609	8.49385	12.487	14.2956	9.39525	13.8437	9.92687	12.0648	11.3701	9.92451	6.64197	11.7802	24.4251	7.30469	10.656	22.2923
orf19.1528	24.3248	46.5374	64.7198	14.2969	75.8106	73.9518	21.2367	42.1114	94.381	16.8975	67.4433	80.116	22.1864	38.1579	59.4404	17.0082	84.232	73.7871	24.193	34.0046	106.455	19.3313	81.5583	115.038	23.0197	43.4173	55.3676	19.1105	70.53	71.695	25.3629	48.6951	109.235	21.566	69.8776	106.223	23.0878	48.4195	62.9906	17.2307	67.8147	85.9955	17.1725	44.607	92.3232	16.042	68.4232	91.0915
orf19.1529	0.596726	0.120602	0.649036	0.776298	1.76651	1.2711	0.353416	1.3463	0.85337	0.38252	1.13671	1.73423	0.334832	0.715235	0.438324	0.12379	2.41751	0.827576	0.345631	1.25688	1.27816	0.264514	1.28672	1.40147	0.559141	0.98235	0.65161	0.0731788	1.28845	1.10161	0	1.11984	1.10359	0	2.37327	1.06351	0.410871	0.46254	0.787374	0.141463	1.92934	0.84519	0.577807	0.918612	0.399209	0.140709	1.49933	2.39212
orf19.1530	0	0	0.284316	0.306058	0	0.589571	0.116113	0.132696	0.28037	0	0.373459	0	0	0	0.144009	0.244024	0	0.271895	0	0.145744	0	0	0	0.394666	0	0.276639	0	0	0.298809	0.228587	0.137189	0	0.343495	0.381584	0.126442	0.174705	0	0	0	0	0	0	0.569505	0	0.524632	0	0	0.744554
orf19.1531	9.56193	13.6844	11.3371	12.2713	15.5877	16.3204	11.4028	16.1507	14.6599	11.8724	11.7328	9.4224	9.17183	16.1072	12.5604	14.5555	14.0917	12.9325	8.78158	11.6231	14.2174	10.5391	14.4621	16.8789	8.38455	12.2161	9.62302	10.3317	11.4555	10.9228	6.3897	14.1251	12.6781	10.3673	11.806	13.5105	9.13427	14.1939	9.92299	10.2312	12.0858	14.5499	8.28285	12.5981	11.209	10.847	11.1739	15.2944
orf19.1532	5.73325	11.7611	8.17587	5.51932	7.99113	7.18385	8.94165	12.6117	8.95062	7.16662	6.91684	6.05898	6.43402	10.7087	6.17664	6.06573	5.71259	9.40894	7.19499	7.1745	11.3108	5.5911	8.47724	8.14316	7.65529	10.4495	9.26564	6.11689	8.01009	8.69013	8.09072	9.07811	10.8263	7.62527	6.71734	6.04568	9.4742	9.58637	9.68315	5.23273	7.41472	11.9777	7.32795	10.3704	7.28753	6.42156	8.4031	8.64892
orf19.1533	24.2283	32.219	39.3936	8.29556	43.0672	35.7037	17.4306	34.0552	37.6245	10.2905	36.2898	24.3285	23.5199	29.3072	39.8518	8.74179	49.4603	42.8777	17.6062	25.9119	43.2827	10.1303	36.9048	39.5474	19.2725	28.577	30.8716	8.58552	36.1344	39.4708	17.7342	34.3623	38.3696	11.9097	32.4021	35.432	22.4135	36.4409	36.0092	8.66836	39.6997	43.1587	13.1693	30.6046	41.5659	8.93761	35.293	30.3418
orf19.1534	6.62665	14.6739	9.06689	16.5069	9.42472	6.15166	8.42954	13.3776	9.68269	10.9337	9.14722	6.57686	6.45046	15.6436	10.4971	12.4798	10.5619	8.31117	7.10907	13.6649	9.939	10.3832	8.23619	5.45198	8.50399	13.1315	9.24967	11.3206	10.4952	4.97176	7.5	15.1663	7.9085	10.0565	9.43954	4.46737	7.93518	12.3659	7.11669	10.2863	8.1443	5.30504	7.43204	14.2373	7.47866	10.6798	8.50601	6.05453
orf19.1535	7.08002	10.1465	12.1344	5.3254	8.95529	9.09719	3.96448	11.8495	6.35116	5.3637	8.33729	4.79545	7.47591	10.8005	18.0603	7.37044	8.45696	10.4438	6.71045	11.1964	8.35891	6.07708	7.77213	11.4021	6.96578	10.7169	13.1571	4.83063	7.45557	9.38068	7.56664	11.1427	8.94642	7.18242	8.96637	11.0124	7.62256	11.4605	11.4142	5.12682	10.9699	10.1192	6.43175	10.4037	8.2674	5.46375	7.19655	8.55535
orf19.1536	35.8933	31.0897	30.829	16.9546	48.5425	42.6725	22.0595	32.6814	29.4845	14.3804	40.608	30.0299	35.9048	31.3699	30.1841	20.8312	49.7813	32.5933	23.0998	32.136	31.1187	20.788	37.1628	34.8377	30.3293	28.6399	28.6027	14.2532	38.2076	33.3803	18.4888	39.6434	28.3659	21.0692	38.3522	29.3198	32.4617	33.6418	28.4728	13.5233	41.6933	33.4384	13.7366	33.4927	26.2995	16.3228	37.264	30.8329
orf19.1538	5.7258	10.2194	8.18669	4.97289	7.69923	6.548	5.54047	10.0435	3.80587	5.78995	8.55159	3.06816	4.81924	9.95608	9.71497	4.81817	8.79483	7.04613	5.37171	7.2541	4.58209	4.12889	7.3036	6.22321	6.23415	8.76219	7.97845	4.98446	6.69883	7.09915	4.96606	9.3075	5.98152	5.96462	6.44941	5.17424	7.2741	7.98347	8.49154	3.55596	6.31369	6.73921	4.16991	9.68343	4.74773	2.96653	8.91563	4.13465
orf19.1539	0.341128	0.258541	0.371032	0.0665675	0.631158	1.15409	0.303054	0.404059	0.670784	0.218674	1.29964	0.270382	0.215339	0.357766	0.375863	0.318451	0.952465	0.946195	0.0493964	0.633985	0.288426	0.0567052	1.36607	0.629492	0.119866	0.661858	0.279378	0.251003	0.974864	0.894916	0.23871	0.540147	1.14556	0.165989	1.81507	0.68397	0.234881	0.679934	0.405104	0.121304	0.827205	0.241583	0	0.328212	0.62759	0.120658	1.0714	1.18756
orf19.154	3.95784	5.08511	7.038	1.39755	8.99661	12.8232	2.34406	6.18686	12.2635	2.29547	7.00081	8.14133	2.30012	5.47803	7.47572	1.93534	5.94323	8.95226	2.29243	8.33637	15.234	2.19302	8.12792	11.3821	3.17876	6.6485	6.05062	2.77352	9.19209	8.40529	2.96738	10.1464	14.8595	2.69006	8.44783	10.4968	3.11445	5.13394	4.47628	2.01057	7.31231	14.8153	1.69719	5.51252	12.1672	1.79987	9.29332	12.0486
orf19.1541	0.353135	0.34258	0.256061	0.275642	7.13482	0.690274	0.167318	0.382428	2.19681	0.339556	0.695113	0.867685	0.297224	0.31745	0.155637	0.285705	2.22717	0.244874	0.143178	0.656299	5.92378	0.0939216	0.870248	1.46917	0.248169	0.622867	0.161958	0.103935	5.65139	0.41174	0.148267	0.447327	2.24801	0.160376	1.02488	1.06993	0.121574	0.328471	0.279575	0.200918	6.18997	0.700242	0.0820653	0.271811	1.29936	0.324752	0.42146	1.00584
orf19.1542	18.0464	27.0632	25.843	22.6087	20.4315	18.0332	11.8608	26.8415	66.7851	15.92	22.9179	30.6702	15.0939	24.7495	27.3846	20.3147	28.1716	23.4587	13.8277	24.5603	123.789	14.2186	26.2096	34.279	19.3216	25.3448	27.1687	19.3976	27.4191	20.0519	15.3993	23.1705	62.18	15.5988	28.3493	28.0797	17.7232	25.07	23.4239	16.3348	25.359	18.9501	13.6069	25.6474	47.7623	15.7275	30.0275	20.6969
orf19.1543	16.8992	24.4959	16.9273	13.1294	12.914	8.45029	11.8242	20.5355	17.4792	13.7553	12.677	18.6277	16.8698	20.8677	17.1477	14.1371	19.1577	14.7162	14.4775	11.9201	26.1045	12.7521	9.92714	9.65203	19.057	18.9657	17.0974	11.1043	13.7769	13.9759	14.2456	16.1519	17.0307	11.9838	14.2955	11.2069	18.5091	20.4711	18.4817	11.0683	15.6292	9.35162	13.4256	18.4525	14.6184	13.6783	16.0956	10.4975
orf19.1544	60.9158	57.851	42.3107	55.5563	43.1845	36.9269	54.0028	57.1151	29.8941	66.7531	43.1584	29.2744	58.1792	55.4134	47.9484	50.1221	42.9683	48.8215	48.5793	58.9177	28.9727	49.3719	41.0059	33.9056	53.3538	50.94	43.3561	54.6357	42.8061	45.6804	50.4341	53.9696	35.1269	49.5055	47.1446	32.3415	56.6894	61.9439	45.6884	41.9548	43.4483	37.8723	54.3899	66.9257	32.6879	54.3413	56.8726	27.5989
orf19.1545	61.2282	95.0635	131.447	26.7977	125.422	155.193	56.596	100.645	115.55	35.1841	105.526	110.579	54.1107	71.2912	146.972	39.194	94.2409	161.187	66.4951	70.5511	127.795	40.566	124.617	174.467	59.7792	76.5225	119.918	44.2474	107.652	147.495	61.8197	93.1023	158.232	56.039	110.991	165.439	65.044	103.588	136.42	37.4799	122.566	174.529	53.7394	70.5236	151.851	41.3021	116.892	152.113
orf19.1546	39.9341	56.3319	104.429	34.0789	80.3918	104.774	35.5114	58.3925	90.7421	45.0782	66.6082	95.8795	48.3103	46.8881	115.367	33.1856	93.4681	123.038	40.7309	47.9492	95.7614	30.6556	91.454	122.578	45.819	64.3171	100.004	43.7757	100.082	116.607	44.809	61.6141	112.465	41.6955	94.3858	126.575	47.8581	62.1919	116.508	34.9422	96.877	118.401	37.0672	56.9051	109.2	35.5796	82.8595	112.161
orf19.1547	2.37208	6.30087	5.73339	8.37604	4.68143	5.85959	3.74636	5.96341	4.28074	6.51677	5.02067	2.68591	4.65854	5.48327	6.13992	7.59221	5.12038	6.81448	3.99097	8.31318	4.27864	3.90552	5.49769	5.38157	6.27112	7.25215	4.29243	6.81532	5.42309	6.58511	3.71502	5.96189	4.81575	4.54363	5.68233	6.9454	4.82206	6.52917	5.09733	4.9807	5.55644	7.51949	4.79063	6.86855	5.89429	3.43595	4.89578	5.50526
orf19.1548	6.43111	8.64629	8.31275	6.76588	6.00117	13.8742	5.2993	9.84125	6.198	5.73571	4.43865	5.98386	5.17754	11.4787	8.01019	6.09059	6.98045	8.14348	5.58746	7.79489	9.07833	4.27613	8.78558	4.50307	7.46705	7.49645	6.86995	6.78944	8.31032	8.80246	5.47858	7.47745	9.63475	5.35156	7.75439	5.98007	8.08607	13.19	7.30515	5.3692	8.91134	9.20789	4.22367	7.1023	9.166	5.34059	8.07938	10.2651
orf19.1549	64.2527	219.043	283.713	123.939	269.902	308.271	73.1873	239.236	220.411	101.082	262.885	205.012	55.2328	261.418	304.212	127.21	277.122	403.083	60.704	213.671	211.188	92.2769	285.706	312.011	63.6396	248.795	259.945	104.635	292.955	365.554	71.8046	256.552	259.315	94.1271	279.296	317.05	60.2767	261.961	309.658	100.453	276.115	390.608	75.1362	227.139	275.782	111.936	235.105	301.075
orf19.155	66.6436	96.6419	87.7572	67.3779	96.0823	75.4523	71.4446	103.934	71.4089	56.2214	87.2075	45.2988	49.1014	73.5384	68.999	45.4754	85.3564	68.9077	44.9006	68.9481	50.8967	45.1669	75.172	73.5817	41.8314	64.1104	59.8598	40.7426	65.1793	59.027	46.4273	77.0297	58.4399	39.5808	62.1125	56.6561	47.1124	72.8548	60.746	32.7697	63.2992	60.1508	46.7608	70.9319	50.8687	38.2607	71.9233	47.7529
orf19.1551	0.406105	0	1.03065	0.158494	0.300551	0.915941	0.12026	0.82461	0.435574	0	0.902526	1.60942	0	0.365068	0.298304	0	0.666992	0.422408	0	0	0.274691	0	0.125098	0.136254	0	0.429778	0.266074	0.298814	0.464221	0.828626	0	0	0.711525	0	0.654787	0.361889	0	0.53963	0.321511	0.433229	0.140681	0.1438	0	0.625166	0.67921	0.430921	0.127547	1.41377
orf19.1552	177.316	262.958	316.15	302.882	468.897	482.605	224.134	277.189	289.784	322.202	458.596	451.059	177.654	302.504	345.454	334.484	456.039	428.498	239.058	393.203	290.229	327.827	466.741	403.089	197.529	325.915	364.821	325.912	473.486	394.84	238.834	386.23	352.487	315.033	452.621	429.223	203.564	297.825	360.092	339.02	483.398	440.638	271.373	369.923	368.828	342.492	492.73	480.986
orf19.1553	133.821	176.036	179.523	161.932	185.232	153.37	117.706	176.932	151.779	152.205	172.856	137.335	129.456	190.884	196.266	183.074	227.663	193.72	117.811	211.533	162.637	132.195	203.221	168.705	140.037	210.936	210.801	164.59	232.593	199.396	125.769	213.415	170.396	132.206	202.078	178.107	135.031	193.946	197.258	152.565	210.888	190.447	118.956	202.306	172.719	136.763	204.084	146.293
orf19.1555	12.6251	18.7907	16.4499	9.15847	14.3557	15.5051	9.8377	18.26	13.8103	9.77243	14.5289	10.9787	10.4854	18.6733	17.5034	10.6324	16.4786	16.7362	9.94385	17.2792	17.7957	9.52499	16.4148	14.4562	11.3402	17.0085	16.014	9.26908	13.2318	16.3613	10.3363	16.4751	16.8301	9.78214	14.2358	14.3053	11.437	17.128	16.1071	8.08694	16.239	16.8753	9.35887	18.8347	13.9278	9.7788	15.0381	11.9074
orf19.1557	12.6254	21.1249	19.894	29.5645	28.7502	25.19	19.3408	20.7884	24.3053	24.6689	27.0565	17.5123	15.5309	24.5908	18.9938	34.3761	30.2268	21.0453	22.5008	26.1716	22.1708	22.9242	30.2159	21.9131	12.1145	18.8429	16.3849	20.5448	23.8686	19.6747	17.6696	22.8105	23.5386	17.9575	26.9334	24.4488	15.9652	20.7287	19.7987	25.9876	23.7185	24.4163	16.6449	21.4915	22.0093	23.7022	24.2494	24.4351
orf19.1559	300.957	164.901	180.447	109.636	71.4622	93.5461	249.73	156.829	470.582	141.063	75.8122	261.221	269.075	163.997	181.427	126.916	96.0731	135.854	244.229	120.145	529.443	130.329	76.7733	171.304	345.777	178.994	193.763	140.041	97.2378	133.124	295.387	127.773	439.66	167.864	99.0638	151.246	345.519	155.555	183.514	145.565	82.1393	105.016	268.691	132.863	338.706	148.811	93.6154	187.603
orf19.156	38.9466	35.2118	30.644	44.3065	36.3874	25.2829	38.1169	36.8771	36.0945	43.3364	35.911	20.9628	44.2883	39.6047	32.0067	46.3709	45.5024	31.3643	34.6775	39.1684	37.834	37.6504	40.7141	30.1656	33.1936	32.3499	28.5486	39.3273	38.1526	26.8113	37.1111	32.6081	30.6906	36.8715	43.1555	26.2143	42.4593	32.7121	24.7108	39.2397	34.2077	22.7401	37.2705	34.0172	29.0581	35.0249	39.299	28.804
orf19.1560	96.3893	101.267	83.7978	85.2163	93.8188	73.0849	88.6484	107.264	62.6322	81.2623	100.668	63.2563	95.6705	106.277	102.322	78.0668	93.3442	92.4252	92.121	84.8763	63.4858	69.0983	104.459	79.6712	97.5827	93.6804	97.1966	76.8378	101.381	89.9897	86.3163	97.7632	78.2123	77.5232	110.535	91.1397	92.253	104.114	96.2027	74.5379	109.446	80.991	89.497	96.3081	89.4652	75.7525	121.73	86.0478
orf19.1562	35.4321	49.2513	40.7247	93.8565	53.0033	35.1397	45.2069	44.775	28.3003	85.6573	39.7311	37.3456	40.2917	48.907	29.2107	78.1173	43.3361	28.7518	43.7745	42.3123	32.5077	55.264	46.7936	21.4995	32.4498	31.6469	29.7591	69.6153	37.9174	33.8409	37.1912	49.0742	29.2787	56.7359	42.6646	18.3064	34.1292	37.315	29.3943	55.4916	60.9795	29.2303	41.499	62.0884	25.091	66.7951	42.2639	35.9072
orf19.1563	39.1643	46.7737	23.0171	32.079	40.8464	25.2713	42.3278	49.2173	67.424	32.1814	34.8075	36.6276	31.9137	50.4928	24.233	33.1453	50.4758	20.498	34.0989	48.9107	72.3438	40.9687	44.5688	32.0552	31.5113	57.859	25.6599	38.0406	46.5749	21.3413	37.7484	46.1698	51.5004	43.9805	42.795	27.2866	28.0398	45.0803	20.0947	30.1154	38.3249	23.805	40.3984	42.7216	37.8411	41.2486	36.7839	27.6315
orf19.1564	430.54	297.077	463.335	1077.41	308.138	316.8	470.212	321.911	276.016	725.422	203.724	190.548	525.426	328.177	397.36	1161.4	313.045	414.334	440.824	304.313	228.19	685.118	219.788	276.735	415.114	284.757	375.837	664.102	252.028	332.009	387.212	208.099	236.661	449.859	286.358	231.35	383.598	257.063	369.142	648.658	226.393	289.264	394.602	257.319	239.625	522.893	221.723	296.266
orf19.1565	30.5571	30.6544	37.1032	28.1882	48.889	70.0889	27.4427	34.4832	69.6805	28.3492	47.2371	58.7002	24.8306	35.427	40.3614	30.1163	55.3703	45.422	23.0087	40.0216	72.3789	24.9724	53.7735	73.7048	26.6672	39.3548	39.5315	28.8613	54.7025	55.0294	25.776	42.7348	83.1302	24.9074	49.269	80.205	28.9967	36.4699	37.1675	25.4857	56.969	72.9472	21.7555	33.0992	72.1069	23.8564	46.3108	74.4469
orf19.1566	8.53725	24.1488	39.3459	6.38145	75.4176	93.3113	5.82755	24.044	98.1377	7.32778	69.2313	99.3503	6.27215	24.9315	40.9211	9.7933	85.8412	62.9877	7.96209	32.7548	84.9312	8.70722	76.4438	115.885	6.45724	33.7661	36.6895	8.94349	76.8589	65.2497	7.94855	42.0305	99.7403	11.8756	65.9791	115.115	8.26941	34.5134	43.1881	7.97546	79.6754	104.883	3.40471	26.9809	96.0293	5.9881	60.7617	115.287
orf19.1567	10.0196	13.0694	9.7986	11.1911	9.70824	8.82135	7.65199	12.2026	9.09697	9.4653	7.76434	6.29585	10.8467	12.9379	12.9524	13.7842	11.3246	11.2446	6.89163	10.9278	10.0322	9.37964	9.78739	7.82925	8.70909	10.7432	10.3869	10.0401	8.46452	8.31989	7.28814	11.5974	7.64185	8.85275	9.67186	7.16645	8.35133	12.8104	9.88949	9.84497	11.3948	8.19283	6.6637	11.6444	8.5112	9.16299	8.7989	9.11665
orf19.1569	23.032	31.447	38.7859	6.9511	43.3867	72.8609	16.235	34.3784	65.5435	7.82837	45.2368	48.2135	16.3579	31.7435	35.4768	9.69434	51.0154	55.5366	17.2551	33.0146	64.1208	10.3959	52.4876	73.4212	17.0829	35.3851	30.4275	8.51619	41.6694	55.2812	17.5987	41.9706	67.9168	13.4184	38.0899	70.0514	18.1354	37.7548	38.765	8.27261	45.8219	72.927	11.0217	31.0127	61.9052	8.16697	40.8333	60.0575
orf19.1570	86.8497	57.9359	77.3959	59.5364	55.6527	43.9048	70.671	58.8471	27.8385	60.5628	49.6501	22.7729	95.9818	63.7151	103.77	61.972	62.2833	62.7552	86.8401	54.4409	22.7259	56.3785	53.8241	38.465	80.338	66.5902	98.6599	67.313	58.4829	55.4873	80.8469	58.2546	31.1548	59.1701	56.1942	42.2412	81.8057	57.485	78.6868	62.1996	60.8854	46.2952	68.9443	57.1243	37.7853	59.6172	57.4644	41.6736
orf19.1571	0	0.158493	0	0	0	0	0	0	1.12148	0	0	0	0	0	0	0	0	0	0	0.194325	5.03917	0	0	0.350814	0	0	0.171266	0	0	0	0	0	1.22131	0	0	0.34941	0	0.173674	0	0	0	0	0	0	1.1367	0.184916	0	0
orf19.1573	25.8056	20.5608	24.4975	25.7992	21.5276	27.108	31.7635	19.6539	44.09	26.6261	23.0234	30.1403	29.6044	20.353	28.8041	36.4887	29.3947	30.4834	32.0875	21.8117	50.3326	32.1679	22.8366	35.2424	24.8959	21.4666	27.3298	26.5867	22.2249	26.9086	28.4826	22.0874	41.9394	31.6497	21.4634	33.9538	25.0702	20.4836	27.8665	24.3686	24.0718	30.3455	29.7502	20.9512	39.7306	26.3107	21.3486	29.3115
orf19.1574	17.7225	15.451	13.9846	12.9744	7.97252	8.53427	13.3776	13.5634	5.96345	12.6972	8.1641	5.78406	10.4805	14.1614	13.9539	8.50644	7.19128	11.2451	10.1644	11.1512	9.5587	7.43232	7.84996	5.01339	13.4315	13.8113	14.3816	13.2959	9.93071	11.4123	14.3469	13.7355	10.5533	10.5211	10.0106	6.45133	14.4358	14.4683	14.26	10.8741	10.3927	10.5001	12.4162	15.9147	7.28427	10.8981	11.1323	7.44175
orf19.1575	61.4244	167.721	227.628	84.2774	302.248	401.313	57.7785	180.109	339.59	73.5725	259.86	314.098	46.0641	159.729	185.941	73.8753	298.812	308.398	54.2283	174.04	248.999	60.3442	273.607	395.416	48.245	173.421	179.429	71.9387	310.823	297.376	62.5404	214.339	303.309	70.6014	255.511	366.205	46.3909	165.924	214.12	79.9625	270.36	380.588	44.4533	153.616	279.616	56.758	227.697	329.8
orf19.1576	9.0347	13.147	11.3553	8.07786	6.6459	7.86268	6.90749	12.9343	10.1014	6.63393	7.16226	7.0742	8.43381	13.5526	15.9274	6.37243	10.7918	10.9352	8.05565	12.5779	15.8148	6.33496	7.79263	7.82616	9.5046	14.2551	13.9554	5.64053	9.05492	7.66114	8.27629	9.63345	11.96	7.06941	9.71144	6.44081	8.74678	12.9147	11.3576	5.25716	9.14269	8.37593	7.15766	9.94647	8.9381	5.50029	8.90823	7.17425
orf19.1577	0.770041	0.186756	0.335018	0.240424	0.455915	0.578924	0.456063	0.208479	1.04616	0.296172	0.488953	1.58689	0.259249	0.276891	0.565633	0.0958468	0.101178	0.320382	0.178407	0.228979	1.14589	0.409608	0.474413	0.620061	0.216462	0.543286	0.50452	0.22664	0.528143	0.808051	0.754387	0.325145	1.12431	0.0999182	0.893939	0.13724	0.795309	0.409291	0.243855	0.547648	0.693561	0.599869	0.357901	0.118542	0.618189	0.163419	0.24185	1.16977
orf19.1578	5.66237	16.7579	22.3524	3.80165	39.0783	51.8732	4.83104	20.2214	41.3803	4.3151	34.5966	35.1669	3.78269	17.9521	20.5201	5.27363	43.7293	33.2376	4.96544	19.9284	35.7829	5.38419	43.1186	53.2874	4.32713	16.9576	14.1651	3.30689	25.1062	27.6433	4.98755	22.1256	39.7529	6.10136	25.3207	44.6541	4.64855	19.1392	18.9189	4.16785	30.6987	43.9141	2.70308	15.0562	32.6759	3.40335	28.7903	41.5801
orf19.158	17.8844	20.5494	28.9781	7.32458	45.7538	36.4361	13.4037	25.1066	48.3107	7.00606	26.6377	26.5132	13.9378	20.51	22.7869	8.79433	40.7603	28.3246	12.3411	20.6814	41.7424	9.46921	31.4227	49.4852	12.3357	15.6556	19.6017	5.84862	24.5662	22.8476	11.8969	21.2097	38.5559	11.7464	20.292	30.4971	11.7061	20.5374	23.1613	6.59518	27.2293	27.7547	6.6704	16.9948	30.3548	5.70098	26.4902	41.9263
orf19.1580	1.69595	2.67355	2.77572	2.11806	3.83715	3.93438	1.80799	3.08292	6.89494	1.27353	3.59985	4.37834	1.79449	2.14892	2.17118	1.96016	5.73007	3.32647	1.4875	2.84573	7.70228	1.41763	5.43324	3.47911	1.46427	2.35889	1.80961	1.49746	3.43418	2.62712	1.45803	3.37592	4.81088	0.911682	5.28145	3.28168	1.36792	1.86724	1.87974	0.930458	3.92788	2.74527	1.88616	2.75997	5.31637	1.37111	3.7438	3.58845
orf19.1581	0	0	0	0.479766	0	0	0	0	0	0	0	1.70511	0	0.184178	0	0.382524	0	0	0.35601	0	0.415749	0	0	0	0.431949	0.216825	1.00677	0.226129	0	0.358325	0	0.216275	0	0	0	0.273862	0	0	0	0	0	0.217643	0	0	0	0.434803	0	0.194523
orf19.1582	4.06398	4.51747	2.63428	5.4792	4.92166	4.72189	4.88679	4.83454	4.71112	7.22334	6.13848	8.68736	2.07306	2.50935	3.57318	4.63689	4.65209	3.24507	3.56653	4.89793	4.87305	3.84858	5.80419	4.71034	4.4571	4.64843	3.95365	5.4369	6.19408	2.83588	5.1706	5.24331	4.38731	4.51426	6.39374	4.27996	2.62863	3.60013	2.53494	5.73677	3.92485	3.0525	7.08324	5.0713	3.70746	4.92214	4.91218	4.71596
orf19.1584	15.7547	25.9452	30.2054	51.1176	57.0142	34.6803	20.3222	28.6467	83.0097	20.4552	61.8451	41.8536	10.9566	20.4838	24.6652	28.833	38.1995	30.0894	15.5439	30.2725	60.3267	16.6454	59.8003	47.4834	12.4792	20.8177	22.1753	26.3283	48.8386	32.3018	20.6944	35.6105	50.3331	12.95	59.0277	46.8175	13.2379	18.584	28.0639	24.6406	45.4188	40.7052	16.5997	30.4704	43.9458	16.8118	57.826	49.3955
orf19.1585	80.6387	324.744	133.745	332.156	154.268	112.401	91.9236	311.796	94.6757	154.722	154.368	94.743	44.1125	273.594	158.112	100.943	190.704	130.006	57.0921	287.839	74.7575	101.978	118.621	90.8837	73.7287	308.856	162.114	143.295	183.306	111.282	93.4892	221.947	76.8447	121.457	153.531	84.8869	92.0532	276.25	136.199	183.101	168.817	92.4659	111.594	202.059	86.3033	145.049	139.715	99.6378
orf19.1586	2.9964	2.0264	4.17829	5.84715	4.60574	6.32494	2.52545	2.49612	5.43879	4.13707	3.65889	9.95663	0.678996	1.79574	2.45496	7.67438	4.46704	4.07567	2.20281	4.19801	5.92443	4.67435	5.04112	6.03198	1.45783	2.84583	3.62436	6.61428	5.79649	2.55306	2.01613	3.08192	5.2499	4.7105	6.46646	5.6484	1.74574	1.91423	2.55471	8.27819	5.90861	4.40727	2.61126	4.16918	4.70307	3.26102	4.99502	6.92989
orf19.1587	15.8381	15.5535	25.8643	18.0155	8.46553	14.0444	6.81471	18.5537	15.971	10.2395	12.4205	12.017	10.653	16.5903	10.0926	11.7524	11.9614	28.583	7.60547	12.9816	13.5972	5.85053	11.3005	15.9417	11.606	16.8091	11.2638	5.92647	9.69706	21.1102	5.87301	12.3843	15.2583	4.12777	11.6115	14.6565	12.6295	13.3558	15.3254	8.56831	7.40921	13.3254	8.02188	8.64814	16.7991	5.12317	12.5421	33.9732
orf19.1588	132.309	161.182	183.043	193.807	209.184	169.999	125.407	162.943	160.465	161.975	209.644	196.027	123.666	178.153	199.207	165.898	223.149	187.887	131.253	242.363	172.232	120.215	207.613	177.239	173.805	181.538	208.496	161.001	205.371	161.511	153.968	215.202	185.423	132.317	231.794	194.986	177	171.602	183.647	184.729	202.412	135.287	160.107	230.499	213.707	171.506	264.023	207.592
orf19.1589	4.82876	12.1361	13.8925	6.2616	18.733	22.2502	3.73628	14.3911	19.8813	7.4389	17.556	19.6922	3.60537	13.4425	12.0711	6.54351	23.9459	18.7403	4.82686	17.8905	21.8097	5.07498	22.408	25.7127	5.14492	14.8911	15.9717	7.90833	22.0198	19.0244	5.55899	18.1419	24.1529	5.5077	21.7999	26.3039	5.14808	14.9544	15.2916	5.81595	20.8285	26.0337	3.84611	12.6489	23.2383	3.52607	20.0092	24.5006
orf19.1589.1	18.484	11.7995	11.9864	7.74177	6.33938	4.46269	13.0834	12.1548	12.5722	12.0897	5.29588	5.30044	13.6602	10.4921	10.7626	7.66901	10.8599	7.86759	15.1453	9.94267	14.8914	6.79463	6.8049	5.44534	16.5805	13.4121	11.7166	5.36285	12.3683	7.97233	14.9851	9.41226	14.0424	9.74972	10.322	4.88789	18.0041	11.8814	11.243	6.89349	5.93464	4.3634	11.4373	13.4177	11.6621	7.12253	7.78768	5.51692
orf19.1590	4.70918	5.50161	3.49795	2.64477	2.89015	3.45405	4.38765	7.07444	4.18855	3.2028	3.7195	2.32146	4.06026	6.74576	4.38718	3.68131	5.01794	4.73894	4.09142	7.21504	5.43833	2.82571	4.42266	4.47022	3.22871	3.93023	4.02605	2.87344	3.67626	3.24755	3.29532	4.36483	3.85709	2.86895	3.852	3.17293	4.27057	5.76151	3.13717	1.83794	3.70034	2.84694	3.77024	5.65807	3.91884	3.16879	3.67954	3.12612
orf19.1591	690.721	457.034	679.09	203.766	636.67	385.65	692.437	465.334	357.045	313.74	709.963	314.663	843.472	436.878	854.567	208.244	653.699	458.775	821.671	584.524	335.004	360.718	688.433	454.29	555.903	492.519	800.837	216.125	648.168	454.342	668.564	589.679	366.271	387.939	674.71	432.069	561.034	429.05	673.028	212.207	604.056	407.874	617.234	579.608	402.066	291.914	653.684	379.227
orf19.1592	28.8543	20.1928	17.9894	13.4714	25.2463	26.3559	25.7137	20.4425	28.5378	15.5578	22.6024	22.4428	33.0243	21.2518	25.6518	17.8735	33.9264	27.1143	29.4426	20.9491	26.1749	18.6477	26.1668	24.3382	23.1203	18.3598	25.6188	16.7666	21.6808	23.8173	28.3998	25.1452	27.0098	21.5195	21.9139	25.7127	23.9523	18.1853	19.8549	9.1098	26.5304	24.6358	23.2655	20.4452	20.7468	15.9287	28.0342	22.5309
orf19.1595	6.17508	7.85165	4.04288	5.00719	5.41309	3.92132	5.71666	10.4692	4.67266	4.76548	4.18747	1.99579	5.55061	9.3057	7.88277	3.84305	4.76577	7.60781	3.02108	7.8886	6.00169	3.46808	4.9494	3.66089	7.12032	10.1938	7.93453	4.10252	6.21355	5.59214	5.20211	8.73349	5.25203	3.69513	5.49054	3.36576	5.36635	9.6792	7.02465	2.55826	6.14745	5.34965	2.89096	9.69063	3.9707	3.09596	5.68649	3.56705
orf19.1596	9.85229	9.53019	11.6451	10.0907	7.2915	7.92082	7.99374	10.0991	8.67367	7.04575	7.30458	5.77778	11.7436	9.96592	14.223	8.39988	12.3466	10.1096	8.31245	10.6264	10.8244	7.15678	9.7539	8.13973	9.44518	11.1699	11.1191	7.62648	8.81013	7.13808	8.28908	7.57469	9.84494	6.83539	10.7984	6.08989	7.41111	9.8755	9.69363	8.05994	9.39064	6.25132	6.74963	8.63544	7.42936	5.88181	9.01475	6.41634
orf19.1597	88.056	80.8008	85.5043	71.1282	112.08	82.796	67.3919	79.5735	63.639	67.1155	85.9679	43.0366	113.556	94.5083	115.577	101.155	112.83	129.979	77.4617	95.6461	60.3599	76.5226	108.137	81.8993	79.551	81.1968	84.7607	77.9934	85.9949	92.8979	68.5567	82.32	66.5239	66.7019	88.2317	84.4642	83.8745	95.4417	90.1788	65.563	98.2996	91.8686	64.8739	81.86	79.5988	65.1301	96.3886	76.8797
orf19.1598	172.312	92.2686	174.085	42.4016	90.4706	69.742	138.185	90.1966	48.0237	53.3778	77.9107	36.613	250.285	104.678	250.464	59.7184	104.817	89.7199	182.624	63.2573	39.7244	77.897	76.8576	69.5385	159.002	104.579	233.956	58.7538	95.185	91.5512	137.803	66.7264	52.7131	76.7961	84.7203	73.7964	170.904	91.2131	171.184	45.766	80.694	78.1245	101.654	68.7126	62.9242	59.2808	71.49	61.1214
orf19.1599	2.2933	0.347618	1.03931	1.79005	0.636461	1.29309	1.69778	1.55221	1.22986	1.28632	0.546066	0.908847	1.44765	0.343593	0.631702	1.78404	0.564982	0	1.49434	0.852416	0.3878	1.52485	1.23626	0	1.20873	0	0.939085	1.47649	1.31074	0	1.20358	0	1.17192	2.41777	0	0.255451	2.76331	0.380915	0.680847	0.611617	0	0.406023	0.666177	0	0.383554	0.811145	0.360133	0.362892
orf19.1600	21.0923	13.1382	9.58065	5.85044	22.295	9.24713	17.045	15.8046	10.8906	10.0097	15.0709	13.1383	15.7308	14.4834	14.8581	8.19301	24.147	8.79561	13.1353	11.8582	11.277	9.71176	16.8132	8.67264	17.9292	13.7626	15.11	8.09574	23.1771	10.5037	13.0786	12.5105	12.2342	12.7492	16.5781	9.03398	21.437	17.4293	13.2752	6.7657	34.0536	8.54049	10.1048	14.7927	10.4786	10.1624	18.4099	8.27189
orf19.1601	3686.2	3266.42	4183.85	1000.42	4353.76	4646.59	3029.92	3366.57	4117.52	1095.61	4899.46	3723.23	3549.37	3415.27	4129.35	724.272	3688.84	4897.95	3479.84	3756.38	3209.25	1461.95	4342.87	5255.98	4155.22	3770.03	4399.96	1279.41	4152.76	5683.05	3339.36	4343.09	4294.06	1905.04	4171.75	5476.21	3834.95	3574.83	4730.85	1382.93	4075.67	5660.3	2979.07	3830.56	4978.53	1466.21	4318.11	4665.93
orf19.1604	22.7074	21.0802	26.4345	17.7782	9.02747	10.9839	15.4282	19.824	10.5699	13.6505	7.04517	10.8426	22.1574	27.1551	19.2867	17.3915	11.9525	23.4876	16.685	18.1358	14.9865	11.7534	9.89261	11.3759	19.2996	20.9072	17.6996	14.1475	7.93021	16.3114	15.3835	13.2642	11.8329	14.0392	8.44476	11.5454	22.5154	23.0079	19.6414	15.9288	9.21504	10.5662	14.4537	15.2503	10.3042	12.3583	9.86983	12.3009
orf19.1605	8.53757	3.26937	10.8337	2.83515	11.3068	5.34885	4.10282	3.32017	4.28402	1.87229	10.1051	3.29445	8.35196	4.73506	7.61903	2.35372	11.4146	9.60736	6.15964	3.81365	4.07786	2.24082	11.0965	6.93502	5.68408	2.77398	7.18838	1.48784	9.58813	7.05106	4.3235	4.00548	5.05175	2.38082	9.82913	6.7738	6.49726	4.47816	7.67815	1.33155	11.908	5.35674	2.63235	3.08397	6.51326	1.90721	12.2546	4.40848
orf19.1606	4.2169	1.14483	2.23623	0.294764	4.70457	2.41322	2.0129	2.17259	1.71015	0.685877	4.75574	1.49658	3.49627	2.03684	2.7739	0.235019	4.01081	3.797	2.73412	2.433	2.63947	0.962523	4.14901	4.09666	2.34424	1.50977	2.68038	1.20408	3.45339	2.97205	2.2902	2.92331	2.8671	1.38835	4.5463	2.86039	3.51022	1.63084	2.19244	0.179047	3.6629	2.89722	2.0477	2.18001	3.62112	0.667847	5.41628	2.66913
orf19.1607	27.5104	38.1195	28.5123	21.5879	39.1453	47.5422	21.5288	40.0707	38.398	20.6682	34.8666	37.9116	17.6902	33.6993	34.0836	16.7101	46.581	29.0726	17.7615	23.996	41.0123	13.9507	37.7393	37.7572	21.8852	31.4172	30.5453	19.0547	34.4662	28.2481	20.0465	32.3443	37.9174	20.1091	32.5044	34.0269	25.6349	40.2843	28.0523	19.0434	39.9244	39.5106	16.8566	33.8518	30.4532	17.5927	32.1188	29.9271
orf19.1608	3.99624	3.16043	2.81371	3.07409	1.80025	3.00441	2.70982	3.05764	1.73934	3.89826	2.79492	1.92802	4.09472	1.83959	2.76526	4.57762	2.73954	2.8916	5.50153	4.43466	1.91958	3.46585	4.10339	2.13749	3.21541	3.22808	2.42855	2.8126	2.73646	1.41809	2.79643	4.2796	2.09713	4.02056	3.58587	1.34188	2.83134	2.00094	3.02624	2.47139	2.20695	1.72267	2.18713	2.45184	1.82107	4.05607	3.12869	3.33596
orf19.1609	10.8425	18.2025	22.8442	3.19364	36.2987	50.0238	5.75515	20.9429	41.324	5.17998	33.1567	31.6594	5.29468	21.4553	22.3527	3.24658	37.3292	27.1304	6.99103	25.1313	47.5319	5.64501	40.0164	46.193	7.26023	19.8458	19.502	4.55343	30.1277	31.7238	7.22928	30.5571	47.8205	5.57445	27.9381	47.4438	7.67678	27.6935	23.4438	3.85554	31.926	50.3088	2.94162	18.5019	41.2292	3.835	30.905	40.0764
orf19.1610	3.06835	3.88495	2.74839	4.43783	1.80331	1.4248	2.40519	3.23736	0.645295	2.83466	1.20337	0.500707	3.7219	4.00222	3.91109	4.88629	2.72726	4.06764	3.24082	4.09239	2.13649	4.62042	2.11277	1.45337	4.05895	2.54683	3.90242	4.3826	1.99443	2.42011	2.27342	3.74705	2.00281	2.63475	2.50274	0.562939	3.16903	3.47762	2.64353	4.55693	1.43807	1.34213	1.83507	1.73657	1.44898	3.38352	2.43757	1.25668
orf19.1611	2.30344	0.798068	0	0.856174	1.62356	0.989569	0.97445	0.51969	2.19608	1.0547	1.67156	1.21715	1.47714	0.986035	0.483425	0.750903	2.08977	0.608485	1.08005	0.0815414	3.2645	0.583462	1.75701	0.368016	1.00209	1.16082	0.934254	0.968502	1.08667	0.511564	1.53511	0.463149	1.72962	1.35211	2.6882	0.58647	0.83077	0.583009	0.434195	1.56018	1.21592	0.621437	0.573534	0.506566	0.80719	0.387967	0.964601	0.555423
orf19.1613	113.56	155.215	169.713	40.5244	150.924	143.455	97.9756	152.476	358.215	49.9689	161.473	233.027	115.057	157.901	172.325	51.9268	219.522	171.602	103.935	143.036	368.544	61.2814	175.537	213.211	116.501	150.809	154.328	44.2192	179.542	141.71	104.034	143.408	297.763	69.7607	181.41	187.103	106.761	169.652	174.321	39.7963	174.079	155.228	90.7781	132.705	271.422	42.9358	174.493	201.81
orf19.1614	56.4517	21.8795	42.2718	22.3051	15.2137	37.6561	35.4317	23.5629	144.396	20.0723	25.3381	78.2392	54.8524	55.6864	18.7931	19.923	47.4978	31.9517	31.8127	45.7037	127.596	22.9783	19.5265	48.2155	36.1386	43.6	19.89	19.1062	26.3844	39.2175	25.4297	17.2883	101.918	16.186	21.4672	52.347	43.7773	24.1867	22.8249	20.0967	23.4581	34.1642	32.982	15.6758	89.7957	22.5108	18.8694	97.7283
orf19.1616	12.0542	11.1486	6.32252	6.59108	2.19632	6.85436	12.0134	11.3892	13.5633	9.57066	2.68087	8.29333	8.39467	10.8545	10.3376	6.72127	4.36159	5.53715	9.35652	9.48418	15.9966	7.50644	2.45035	5.99467	11.3523	12.023	8.7196	10.3778	2.51804	3.76338	11.882	6.22232	10.0418	12.6241	2.72297	4.96194	11.3754	13.1312	6.782	10.1613	3.3279	3.85667	10.256	7.25305	8.59643	9.95562	2.55598	6.56476
orf19.1617	6.01991	15.4992	31.8841	5.85658	12.2035	20.5958	7.02734	15.2943	12.1649	7.38234	8.1989	15.075	6.82915	15.1106	24.8012	5.97265	13.9853	28.7972	6.97361	11.415	16.7597	4.23476	11.1264	23.5346	7.54143	16.558	20.6354	8.73055	14.6936	27.2112	6.83772	13.4461	17.6298	7.47163	12.4915	22.3131	5.94712	16.2303	21.8956	4.59156	9.91316	19.648	5.47424	12.3562	17.335	4.38194	11.6182	23.6905
orf19.1618	177.301	285.887	360.224	52.7319	341.921	233.691	108.998	296.31	251.54	49.0332	334.951	167.114	180.313	333.257	281.985	53.5806	460.711	246.322	122.398	261.372	212.029	59.5643	393.603	315.467	121.78	279.507	228.448	42.994	292.66	186.838	91.4385	253.447	210.332	50.7421	330.998	272.864	129.678	286.48	255.128	47.5702	308.174	200.677	65.5352	189.867	215.557	40.591	294.739	329.203
orf19.1618.1	34.5677	51.0187	121.039	16.3312	117.816	124.128	22.8974	65.573	135.295	13.7036	96.4619	99.8611	20.2897	41.1602	91.5435	15.8518	129.685	119.536	24.7641	44.2944	116.909	12.0971	110.967	151.994	27.1696	41.0753	90.5929	12.0482	120.623	106.594	21.9613	55.055	105.989	11.2135	113.818	136.591	23.1749	53.7903	90.7432	14.5565	88.8655	85.3595	11.627	52.8641	80.6359	9.33087	87.1402	98.4598
orf19.1619	25.1633	41.0494	35.3545	32.025	26.4936	27.0444	23.5766	39.3734	27.3425	23.2457	24.9079	17.7337	30.9129	42.7683	35.4733	27.6678	30.5048	25.6698	24.0671	29.766	36.7927	21.6001	30.4327	22.9296	27.4446	37.1469	37.7327	23.5182	25.1106	26.4935	23.0576	40.2018	31.4283	19.9828	29.4968	24.4432	30.0104	39.6146	34.6903	23.8062	25.2047	25.5576	21.0342	35.1137	28.5366	20.2261	27.9622	20.746
orf19.1620	0.418562	0.761348	1.36576	0	1.85862	0.314679	0.991588	0.283302	1.04752	1.60987	0.531549	0.829392	0.704584	1.25422	0.153727	0.520983	0.13749	0.870731	0.121218	0	0.566235	0.834923	0.515742	0.421299	0.294149	0.885923	0	0.15399	0.637948	0.122006	0.732238	1.62007	0.24445	0	0.539898	0	1.00869	1.11237	0.49706	0	0.43499	0.444632	0.48635	0.644343	0.560036	0	0.788758	0.927267
orf19.1621	47.0662	55.3884	40.6193	61.1945	43.5662	27.2779	39.8449	62.6573	28.902	54.6902	37.0771	20.5877	53.8846	54.8284	55.545	74.6218	41.9258	37.7631	41.0491	36.7031	28.2118	55.3749	38.4397	31.1731	44.896	42.4891	42.2566	46.0589	33.9038	28.5456	40.7182	43.1927	22.0219	44.9237	37.9656	24.7783	46.4159	54.1604	43.0607	44.9525	36.4619	27.8085	32.4665	45.1537	29.7178	44.9048	42.5576	22.236
orf19.1622	4.95448	7.43613	7.40101	2.15552	9.31709	9.01693	4.50572	7.1283	7.02726	2.95036	8.5611	5.23597	4.42071	6.08446	8.69058	2.40944	10.7074	9.59336	4.70442	5.79643	6.92222	3.38431	11.2255	10.6641	4.07163	5.69217	6.95341	2.54988	10.2954	7.48131	4.28162	7.98313	7.82678	3.4603	8.6781	9.79513	4.36208	7.62677	8.29498	1.90621	9.2662	10.1618	3.05146	7.37696	8.78446	3.06432	9.7446	8.80819
orf19.1623	37.4559	56.879	75.6411	59.538	32.5172	30.2627	28.8103	55.1368	158.744	43.4724	37.3429	60.0248	34.9136	54.5031	78.9312	65.1338	39.8466	38.794	32.0484	37.6841	202.544	35.1118	36.7368	46.88	32.124	49.146	81.0419	49.6485	37.6948	26.8475	29.3613	46.8608	118.221	35.7208	41.6696	43.1661	31.7559	56.3439	69.5698	44.737	37.2479	26.6708	26.3986	56.6101	96.7174	38.5622	40.0273	43.3137
orf19.1624	12.5477	19.5743	22.2681	8.6322	18.5727	22.3846	12.0164	21.9375	28.6197	9.02507	17.6094	19.5201	13.5325	22.9674	25.5887	10.7474	27.5526	28.3151	12.2937	18.9721	28.7707	9.6724	22.6412	27.4573	12.9431	18.3658	21.8765	9.20137	20.8749	19.0687	13.126	21.552	26.2324	10.3484	17.9683	23.7656	12.5934	19.132	19.6659	9.40788	19.8329	22.8631	10.5272	17.3191	25.0126	9.68873	20.2523	22.0498
orf19.1624.1	9.82912	10.5169	22.6393	1.80522	13.265	16.518	6.84868	12.1316	8.26852	2.96507	11.0139	5.04102	8.2729	11.0882	14.8646	3.59832	14.0543	18.0418	4.35358	12.4648	7.43064	3.07553	20.6603	13.1912	4.06325	17.1328	17.4256	5.10515	16.3028	11.1233	4.85511	13.0205	18.9097	3.00093	11.1869	14.4265	5.97156	13.8292	16.4788	2.8784	13.2193	16.788	4.03094	9.34571	12.3777	3.68108	20.3384	13.5408
orf19.1625	62.9031	198.178	371.383	110.096	278.784	363.96	48.4313	218.118	274.022	78.4744	269.759	298.571	58.2382	223.287	394.7	94.7072	299.13	462.025	56.473	218.522	327.128	75.7678	317.185	372.906	64.4385	234.019	352.531	107.344	345.881	457.825	55.5296	273.436	365.108	75.4995	334.069	425.15	58.4704	247.22	421.576	89.4726	304.063	474.429	60.0186	212.104	386.508	78.0425	285.25	377.938
orf19.1626	91.1172	89.7545	88.3968	21.722	106.433	114.599	79.9637	93.9969	113.038	35.5633	117.138	88.4434	87.3444	104.479	100.362	23.3531	101.38	125.495	84.7018	98.9016	102.923	43.8719	112.549	142.705	85.1678	103.237	89.9303	22.7224	102.686	119.427	75.1307	102.47	127.715	55.0967	93.793	144.954	87.2151	96.5029	99.4281	25.2823	100.509	133.507	70.2002	89.8956	118.552	33.7842	97.2715	130.916
orf19.1628	222.59	161.194	133.705	219.236	132.129	81.6425	220.094	160.598	51.9864	221.798	129.044	39.5133	279.912	143.343	147.056	253.572	157.958	107.132	210.287	144.519	46.6381	191.134	155.189	70.6604	173.458	128.19	128.018	166.496	123.859	83.1186	169.078	134.492	48.2683	157.786	145.894	73.0038	192.167	120.323	114.91	165.47	129.396	74.8069	174.619	131.995	62.6048	175.536	137.751	95.2469
orf19.163	62.8451	50.8274	57.5081	23.4351	94.6139	60.1111	46.5256	55.2099	58.6335	27.179	83.2943	61.5823	51.9892	50.8838	62.5252	30.941	98.1274	74.3226	48.2433	43.6789	69.1494	31.5546	107.337	68.8884	54.0719	52.0831	51.328	30.8805	91.1103	57.3399	50.6787	53.087	66.807	35.7461	90.363	66.647	59.9429	56.4824	54.951	22.0414	93.1212	66.3021	40.8254	42.9057	67.6725	32.353	90.2406	61.7111
orf19.1630	43.885	34.0282	37.9321	17.4947	21.0331	27.1629	30.9027	34.0117	14.3917	19.8272	17.4765	10.5524	33.0129	30.706	35.9564	15.1484	15.9026	35.8398	28.1189	25.9592	11.8857	11.3559	13.3666	17.8372	36.5425	33.4922	39.7957	15.832	16.2947	38.6765	31.2738	30.5366	14.0585	18.4965	15.7851	21.5707	36.5131	33.952	38.8956	15.4938	19.4107	31.1106	22.1366	29.7418	17.1836	15.6015	16.6411	11.1223
orf19.1631	322.76	160.748	459.083	28.6046	647.966	186.259	377.437	164.808	269.478	74.4767	540.022	183.386	455.733	247.495	611.816	92.8604	955.942	202.478	501.301	180.274	187.836	163.227	771.924	342.752	181.42	187.561	408.292	39.8143	420.424	149.443	257.958	202.496	199.597	108.076	451.688	275.04	185.226	174.643	374.658	29.5377	379.029	154.37	164.333	122.161	205.333	54.216	328.296	266.035
orf19.1632	45.7919	39.2269	97.297	72.2733	27.9824	32.8475	37.4712	40.3206	30.8206	57.6847	25.1818	21.8437	64.7784	63.4462	69.8031	114.046	42.3379	47.8341	41.1718	57.5895	32.6788	58.7164	34.32	34.5614	34.3064	39.3617	52.4625	47.8514	26.8288	27.3814	31.044	30.6882	34.0551	36.196	28.5035	28.0776	35.8686	31.4846	58.005	46.7887	25.5555	22.0162	30.8997	22.118	28.1615	39.2881	22.1668	48.2896
orf19.1633	7.6112	17.9867	26.0321	3.97258	51.5106	67.6663	7.6035	23.0891	69.7012	5.6138	40.0023	51.8595	6.71486	22.4497	28.3244	6.62013	62.4735	45.3067	9.2419	24.3709	58.9878	6.12782	56.2699	77.2866	7.57216	23.3235	23.9424	3.44118	41.9646	43.8637	9.43288	29.9114	61.0267	9.28111	37.4665	66.9261	5.87203	22.8777	24.4296	5.31521	43.8381	72.3127	3.83589	18.1399	55.0292	4.34627	36.4908	68.9553
orf19.1634	22.0783	38.2394	26.7038	27.6864	22.4337	17.9592	18.4351	36.5628	11.3226	20.8233	19.3624	11.9771	20.1059	31.3435	29.976	21.9621	21.3409	24.0313	20.4399	31.5479	15.852	16.4851	24.5843	15.3009	26.8347	37.8569	32.3693	23.4359	25.8585	24.7929	23.871	37.952	16.2235	21.2513	27.8366	17.9006	24.3604	37.4535	29.8007	20.2066	23.1956	17.4299	20.1868	34.8932	15.9811	23.0434	27.9074	18.4993
orf19.1635	3945.79	3783.79	4736.55	1665.47	6071.13	6135.5	3231.24	3914.02	5280.17	1638.08	6621.36	5033.83	4013.25	4226.08	4681.08	1510.28	4655.67	6469.18	3868.63	5365.95	4288.16	2023.62	6160.49	6995.15	4685.31	4797.42	4904.93	2209.28	5624.14	6889.9	3869.68	5928.6	6144.35	2537.83	5892.25	7434.31	4392.28	4499.58	5490.54	2268.83	6069.49	7583.97	3460.64	4814.05	6936.22	2156.14	6310.52	7567.76
orf19.1636	30.635	37.5529	37.5057	20.62	42.9351	74.2687	26.7774	38.415	49.2076	21.9623	40.0322	40.5866	26.4697	35.4773	29.6233	18.2827	35.6339	48.336	24.1303	49.6736	36.9385	18.7459	36.1064	45.1357	33.0736	50.3278	39.2705	21.7246	40.2634	50.2568	28.9973	45.4614	43.4756	23.6681	38.1316	47.807	30.0098	39.3801	39.6609	19.4718	43.0136	54.1336	23.0431	40.667	44.4053	15.4944	42.8094	47.821
orf19.1637	88.9758	66.3973	59.3967	71.8251	34.7338	30.7919	68.5249	63.8259	40.8607	65.9504	40.8378	31.1714	82.295	55.1461	64.7984	70.6542	41.6101	45.9537	79.0342	57.2605	38.5793	56.1995	47.9229	35.2107	93.4495	71.7428	72.4603	73.3026	43.1341	41.5474	79.6712	55.1233	39.782	69.2855	56.2633	42.3065	92.0076	65.1784	67.6893	72.937	40.3441	32.8523	82.1154	70.3253	44.6981	70.8576	61.5541	42.0839
orf19.1638	13.376	8.99794	6.16952	10.657	5.35971	4.37356	9.39866	8.6785	4.49925	9.71602	4.57336	3.57582	12.7571	9.70013	7.81957	13.6936	7.30565	4.91209	9.58129	10.032	7.41476	9.6833	6.77794	6.00148	10.0398	9.04628	6.71544	11.0651	5.39832	4.42959	8.91699	7.8815	7.37279	7.62548	8.01422	4.93714	10.9266	7.83528	5.13821	10.2447	5.09977	3.8956	8.94374	7.73698	6.16868	8.87436	5.61799	5.38549
orf19.1639	1.49079	0.903896	0.254349	2.738	0.778806	1.18672	1.50618	0.35613	2.00655	0.955644	0.334097	1.66817	1.69761	0.420438	0.515322	1.80101	1.44029	0.304047	1.67618	1.62978	3.20309	1.22448	0.70235	1.05921	1.47906	0.742444	0.91929	1.54861	0.400972	0.511235	1.47276	1.17256	1.22916	2.33267	1.47049	0.468874	1.32838	0.932215	0.138853	0.997875	0.97211	0.372622	1.47749	0.674987	1.46668	2.29529	0.991523	1.22115
orf19.164	86.3004	60.249	13.0446	42.1263	57.7776	13.206	76.8943	53.8171	82.3993	56.6811	68.2687	32.1499	63.4231	59.5006	17.3283	26.7752	75.2049	16.0053	70.1871	33.0555	134.14	72.3344	68.5388	34.8484	88.6768	33.6467	15.0114	64.3118	50.0527	11.6255	89.7833	29.3811	72.0587	84.7838	49.2556	25.0298	94.1862	66.6967	12.6301	119.132	69.9626	13.4013	137.105	42.0634	51.2632	98.8673	76.6501	26.5335
orf19.1641	3.3791	1.70735	0.700061	2.63758	2.73899	1.99606	1.28655	1.36139	6.84591	2.21768	3.26953	3.9537	2.4378	3.13407	0.472783	2.45347	5.39131	0.948426	1.95721	3.70821	6.74808	1.65836	5.00629	4.26499	2.77048	1.02174	1.58138	0.828785	5.45679	1.31329	1.68898	2.20815	7.18909	1.87912	6.4342	2.72441	2.71443	1.28289	0.636955	2.17432	4.57081	1.02559	2.4306	2.22937	3.66005	1.30902	4.69999	2.34254
orf19.1642	10.8766	24.68	29.5153	9.13293	69.031	89.5763	10.4434	29.67	84.7244	8.97936	62.0519	74.7142	7.49004	25.6782	32.1995	10.6663	62.5774	48.9096	9.35429	33.0775	94.0798	11.0671	73.8115	81.4994	12.2761	36.5083	33.3634	10.3069	71.0819	67.1548	11.4165	40.3588	112.992	16.0376	59.9443	93.8394	13.8432	36.0223	28.9639	10.3138	73.7577	120.091	5.26586	29.3013	97.1291	8.62674	63.4556	105.04
orf19.1643	90.5862	157.142	360.173	103.18	166.564	228.315	96.8294	154.655	226.966	81.936	140.134	213.997	74.7558	115.931	319.407	89.2569	200.059	314.004	87.8894	112.803	226.661	77.451	161.596	259.404	86.1718	170.381	322.647	84.4075	202.582	295.274	99.4138	139.062	232.33	89.2023	178.354	249.677	90.3004	160.724	336.681	93.8628	186.409	260.07	82.1754	133.126	243.035	72.8361	145.03	218.817
orf19.1646	11.668	25.6453	27.7907	11.7956	53.491	63.0802	7.96626	27.9153	61.1832	11.7128	53.457	73.9857	6.88811	27.5578	28.5691	9.68212	59.0882	40.202	8.4009	34.184	68.0713	11.2602	58.5816	70.9826	11.6449	34.5007	29.3845	13.1464	62.274	50.4498	10.9149	43.936	78.7207	14.7984	52.5982	71.5922	10.5724	34.212	34.8652	14.0321	61.1071	74.7991	6.0492	32.4314	71.9337	11.2346	52.0938	76.7006
orf19.1647	1.0972	2.23766	0.940238	0.700711	1.55021	2.7746	1.06335	1.41775	1.42644	1.72637	2.21673	1.97648	1.25929	1.85309	0.952479	0.931143	2.29352	1.45249	1.79098	2.15036	1.82164	0.862184	2.02791	1.40556	0.771066	1.26671	0.522812	1.17428	0.912154	0.988537	1.60536	1.54428	1.92237	1.55311	2.12289	1.51105	1.64829	1.98811	0.868643	0.851257	1.38213	0.9183	0.637446	0.614199	0.734024	1.4112	2.31822	2.58852
orf19.1648	10.7482	13.8716	9.27813	5.05374	10.0379	9.50434	9.06358	12.9389	3.97081	7.72659	10.5134	4.2393	7.77567	10.5516	13.2901	4.52313	9.78482	7.55962	8.86393	10.939	6.71624	5.56417	10.7684	6.64566	10.2871	10.9595	9.15471	5.93144	9.59506	7.87723	7.75403	11.6161	7.27859	7.68722	11.8834	8.18689	9.99082	12.803	9.94778	5.42365	11.2233	7.19495	9.66407	12.6065	6.19758	6.48094	14.4514	5.63694
orf19.1649	139.986	177.328	165.042	95.4081	127.752	143.434	131.786	177.035	116.201	109.232	140.037	69.5826	140.722	187.935	200.219	111.471	133.17	203.147	131.978	169.327	103.027	110.459	155.573	148.927	129.975	178.042	170.293	113.224	122.402	158.09	129.421	187.367	127.361	119.672	143.191	153.678	136.797	193.44	172.584	109.378	133.15	170.738	138.827	175.258	139.953	116.238	159.961	136.888
orf19.1650	705.597	640.819	860.535	524.132	993.021	1065	705.354	640.418	853.297	727.762	949.267	945.388	704.699	640.213	810.193	512.874	762.365	1132.11	751.518	771.459	787.352	574.214	900.022	1224.85	753.262	741.45	840.682	693.122	907.137	1138.45	732.043	887.4	1031.44	670.557	956.071	1164.22	763.57	733.215	947.137	640.145	1007.99	1146.04	740.596	765.138	1121.05	649.435	1012	1221.66
orf19.1651	0.775292	0.587593	0.281085	0.15129	0	0.728589	0.459173	0.918316	0.277183	0.745479	0.984573	0.307252	1.30508	1.51005	1.5661	0.603127	0.25467	3.89768	0.449058	0.864525	0	1.031	0.477647	0.650301	0.817266	0.54699	0.63495	0.427847	0	2.25989	0	1.22761	0.905577	0.502997	0.375014	0.17272	0.533821	0.643877	1.22759	0.964919	0.268573	1.37263	0	1.1935	0	0.959778	0.365249	0.613411
orf19.1652	47.1814	362.569	49.5755	131.222	3248.63	68.5588	92.652	382.043	46.0702	120.332	2146.84	64.0158	54.4716	313.02	54.6325	83.3654	3027.37	92.6871	119.915	642.093	61.325	93.7951	2800.11	54.7118	48.7229	374.878	52.2555	50.3421	3535.03	86.0184	87.7174	603.376	52.8653	67.6113	2759.99	52.4913	50.6814	344.34	51.6174	46.779	3598.33	75.6394	104.063	798.767	45.6751	97.5798	2496.17	53.9193
orf19.1653	151.863	199.903	273.095	242.481	129.564	65.8733	106.864	212.256	146.848	142.971	95.3287	109.663	133.94	194.06	234.167	159.172	124.341	110.59	79.1345	109.805	91.9449	108.575	109.243	103.995	119.014	135.243	191.282	148.946	73.1066	74.9045	84.0936	124.054	84.5451	101.222	75.3835	69.4386	132.583	171.652	188.5	177.707	99.2166	55.9198	101.508	139.415	75.6468	119.678	91.4765	90.6428
orf19.1654	109.126	198.918	143.239	239.1	105.622	107.165	121.531	202.854	198.497	155.303	82.2219	135.605	120.707	206.628	163.385	196.053	122.803	105.964	94.2564	141.935	177.058	145.698	90.4996	129.636	103.598	158.404	134.329	154.188	83.0293	87.6653	106.567	119.91	153.181	109.756	84.0746	121.75	120.676	186.404	128.007	171.682	88.2674	90.224	146.416	121.907	125.867	134.324	71.2806	163.373
orf19.1655	2.77608	109.949	3.6165	11.8995	1459.93	3.00681	5.93568	131.815	2.62426	8.77712	1196.26	4.81093	3.40582	56.8478	4.18201	3.9239	1372.6	3.94792	9.23883	387.946	3.88281	4.66156	1586.93	2.90474	3.20744	64.3351	3.82266	2.9428	1544.58	3.37394	4.87297	383.674	3.43495	5.28112	1521.09	2.0126	2.4946	54.9887	3.79959	3.04515	1601.4	1.59945	8.58358	467.085	2.10902	6.22428	1320.58	3.51429
orf19.1655.3	597.584	1724.84	1432.45	3434.88	1517.48	833.506	761.964	1756.01	937.355	1736.11	1224.6	551.386	491.177	1588.04	1226.03	2520.31	1432.7	966.893	486.554	1159.29	857.037	1635.13	1207.32	914.398	469.617	1094.64	956.271	1702.79	963.259	701.373	564.378	1061	687.333	1003.05	946.036	676.914	535.613	1331.94	957.781	1981.16	1074.52	726.045	648.003	1126.71	636.556	1332.84	919.105	866.767
orf19.1656	10.137	6.42252	4.70759	29.6942	7.58653	6.1654	8.36476	7.97903	14.9855	24.1308	8.67871	8.03472	9.68245	10.0001	4.64338	28.9211	9.16641	8.60895	7.7187	8.04388	19.222	18.7061	6.94702	7.75758	8.08443	6.46891	4.17901	24.0946	6.68354	6.04247	7.41235	5.77119	15.1998	12.8579	7.23566	6.59738	7.56796	7.90797	4.59884	18.226	7.65456	4.19444	9.36346	10.345	11.5822	17.3634	7.69116	8.47101
orf19.1658	53.2437	56.8324	56.1562	48.9961	61.6942	58.9173	40.8622	53.3545	58.4533	38.6127	70.2994	46.4034	53.9963	61.3314	59.822	45.2812	59.712	64.3583	40.9856	56.0305	60.3876	27.5863	62.6235	52.071	59.7709	66.7821	58.4428	36.8025	75.8813	72.6504	42.3656	72.5603	62.236	32.0015	64.5655	62.9883	49.5684	62.6336	64.1718	26.5011	67.4433	67.4148	33.7008	62.1534	68.3616	31.4145	63.6564	53.2993
orf19.1659	13.6335	19.417	21.1177	11.1852	19.1065	14.8731	11.4418	19.5158	14.1873	11.5659	12.6354	9.88641	14.5024	17.8362	19.0062	14.6589	19.4762	18.948	9.57685	14.4048	9.81041	9.48944	13.9038	14.8711	11.375	17.0274	18.2451	10.5012	16.9772	16.8769	10.677	16.5351	11.7571	8.76994	15.3781	13.5967	10.1862	14.1075	18.372	6.76663	12.6211	18.3653	9.43751	14.9147	11.1391	8.90569	13.3013	12.9993
orf19.166	11.6004	13.9002	12.7297	6.31417	16.7629	12.7067	10.1935	14.9345	22.4969	8.34094	15.7591	12.0867	8.72074	12.192	16.233	5.54852	19.0188	13.7967	7.43687	9.77526	24.2848	7.69039	15.6934	13.0044	7.83784	10.6616	12.923	6.48404	11.8046	9.31138	8.67159	12.3303	17.1886	8.46416	12.832	12.8527	10.8079	14.6599	13.6261	6.87921	14.1902	12.7252	8.89945	10.8631	14.462	8.30359	13.6438	10.1097
orf19.1661	111.103	122.379	105.206	63.4422	111.812	94.0998	100.495	125.987	77.6401	81.4469	128.362	61.773	108.956	133.735	128.715	80.8391	136.744	129.38	103.322	128.719	82.1881	80.3306	131.499	99.6439	97.6651	124.964	100.762	73.3988	107.926	105.611	97.7341	126.689	89.5601	79.3229	120.659	108.783	105.501	135.107	111.772	69.1949	127.346	108.065	92.0969	123.908	97.3182	75.5616	129.597	93.5922
orf19.1662	55.9179	74.0955	116.931	12.8596	102.993	131.292	48.9019	81.271	105.953	25.0357	78.3967	84.648	54.9766	66.907	121.942	23.5219	114.92	154.361	46.253	49.9983	107.635	30.8012	110.098	153.211	42.1573	65.7072	83.7499	23.5316	85.8176	108.927	45.8431	81.7041	118.291	36.9703	89.0658	142.062	47.1097	86.4727	107.951	21.435	94.4035	138.636	39.2434	51.1713	109.115	22.0749	85.8334	116.732
orf19.1663	23.1849	28.876	42.5643	7.37718	38.252	43.5211	16.2241	27.587	64.2538	9.22974	32.7722	46.5853	26.1638	32.5685	41.7625	17.5539	57.6766	50.2282	17.7057	33.8125	59.2834	13.2067	39.5765	51.9746	21.9494	30.7877	39.379	11.3006	42.6521	39.688	18.1874	31.645	58.7763	14.0839	34.3346	44.5453	18.8108	27.423	35.2493	7.82438	33.4054	45.2838	10.1668	27.0527	55.9669	10.2376	32.0491	46.222
orf19.1664	11.2923	11.5941	5.6204	17.8742	6.78476	6.89227	16.0091	11.8508	3.57301	22.6997	5.59628	4.70907	9.07386	11.5542	6.32941	18.9528	6.53975	5.67499	20.0092	12.7528	4.95015	20.563	5.81771	4.01312	9.59479	10.6874	5.92913	15.3729	4.91742	3.23422	18.1441	10.7434	3.21705	18.3539	6.95297	2.52446	11.9202	11.3453	4.70363	15.2784	5.80638	4.54188	17.51	11.6294	3.36926	19.205	5.23958	4.05941
orf19.1665	315.465	290.236	317.611	300.232	398.74	315.058	255.491	301.815	311.339	258.46	338.347	237.085	358.964	309.118	364.378	384.254	457.09	426.883	289.335	311.65	260.278	284.628	384.086	371.442	282.017	293.546	321.957	275.755	353.719	355.803	242.412	306.806	267.85	243.348	346.768	366.403	290.394	304.554	309.892	235.139	336.627	349.793	227.732	313.808	306.558	235.227	334.96	366.265
orf19.1666	21.3526	22.8605	18.5981	11.0112	31.2257	21.5487	17.2414	22.9155	17.6522	11.6325	30.5773	14.5356	17.9719	21.2508	27.6952	11.8521	32.4369	29.8354	17.753	19.5439	20.3416	12.1085	27.7323	21.6428	22.7565	27.5963	28.1478	10.8988	29.5636	27.625	17.6789	26.7592	20.8215	12.2724	28.783	25.3703	20.7066	29.4808	21.9812	7.61571	36.6067	21.57	14.6406	27.3428	22.5212	11.839	32.4238	16.4376
orf19.1667	4.96286	8.23363	6.08995	4.0015	4.76269	5.45318	4.60274	8.01012	4.89403	4.12526	4.98662	3.06908	5.18695	6.99436	7.17074	5.66814	6.80748	5.97517	5.13312	8.95991	7.02736	4.38774	6.6863	5.43446	4.75247	8.25339	6.77117	5.47753	5.63151	5.05522	4.25517	7.90623	5.79685	4.51129	5.96185	4.49541	4.9004	7.82658	5.78565	5.081	6.00779	3.70776	3.89722	8.20662	4.9255	3.60719	6.09779	3.43471
orf19.1667.1	60.1766	14.641	15.8418	14.959	26.9483	34.2912	50.6225	12.712	30.6957	31.204	26.7715	43.7472	58.0688	10.5665	19.4266	24.3311	39.7857	33.7547	43.2912	19.9456	38.6296	28.034	28.1007	41.4088	47.4076	22.1746	22.6014	29.6128	35.0513	33.7409	51.2287	18.6118	37.6069	36.3062	28.9224	36.5467	63.3388	18.8446	24.2759	32.9838	34.2567	31.4873	44.0912	15.6362	41.7966	27.1141	27.6878	52.8884
orf19.1668	10.7696	10.9383	5.86675	5.84599	12.785	8.34328	8.45054	11.3595	11.6488	4.45057	11.6981	9.66269	10.7669	10.8444	9.87845	4.11673	11.9597	9.21175	8.48604	9.14401	20.7075	6.47021	11.7207	10.5282	14.4069	9.02534	8.56043	6.59688	9.70698	9.01928	9.60194	10.1566	15.1336	6.63247	12.5518	9.59702	11.1042	12.7488	7.61733	5.28762	13.9761	9.02066	8.67071	13.2968	13.4954	6.96102	16.277	8.54686
orf19.1669	42.4696	67.5844	87.0092	31.9792	55.7258	63.5681	37.5645	64.4812	71.7668	36.6746	53.6345	72.0792	40.3264	54.3712	87.3551	36.5125	72.4977	81.7519	41.9497	47.1188	84.2957	32.0854	65.2937	80.6923	43.0071	62.8297	89.2325	33.2989	71.9473	76.625	42.8238	59.0513	78.5895	35.2275	69.0981	80.7322	42.4616	63.8364	90.2832	29.9298	70.2501	77.8773	35.7535	55.7466	78.9004	32.9535	62.3186	59.6766
orf19.1670	12.8013	13.4682	12.2632	16.663	8.21973	7.69932	9.35431	14.3758	4.40915	14.0543	7.73921	5.34476	11.0173	14.3279	13.3499	18.0658	8.10205	9.02686	10.485	11.8755	4.73189	12.6598	8.55322	5.34759	11.1756	11.8048	11.3878	15.8403	6.92504	7.50494	9.21025	11.5465	4.88591	12.5398	8.5352	6.20185	8.98806	13.8478	9.59231	13.5153	7.76988	8.24857	10.7055	13.1007	5.69331	13.3922	9.51345	5.82027
orf19.1671	139.711	133.761	182.444	61.5078	239.545	177.782	84.9323	123.338	187.99	59.1487	236.519	138.635	122.833	129.477	189.926	74.3728	262.65	169.2	94.8914	137.727	150.839	75.944	254.25	174.668	117.015	135.31	178.754	67.254	220.445	158.547	94.8756	172.582	146.1	79.7405	237.852	173.227	134.944	137.623	183.601	65.9833	232.33	159.158	77.2133	140.428	166.679	70.8576	234.752	181.859
orf19.1671.1	0	0	0.383496	0	0	4.17499	0	0	1.13452	0	0	7.12635	0.445144	0.158479	0.388489	0	0	0.366742	0	0	1.43095	0	0.325837	1.06468	0	0	0.69303	0	1.00761	0.308326	0	0	0	0	0.341098	0	1.09247	0	0.837424	0	0.183213	0	0	0.407085	0.353821	0.374133	0	1.00428
orf19.1672	65.127	71.2744	71.9799	58.0042	68.3427	60.3382	55.7831	72.366	44.9917	55.3664	64.0601	32.0608	72.3669	77.8771	83.4772	74.3574	90.2306	82.3855	54.6513	72.4465	36.8203	55.6843	73.4373	63.202	53.9298	60.6219	62.6794	52.912	56.7368	58.2778	52.0785	68.0709	39.1444	50.7657	60.7093	58.9814	56.1639	68.049	62.1468	52.0158	58.8927	56.4222	47.9738	61.431	44.9706	45.222	61.1625	54.1039
orf19.1673	7.2452	9.37154	23.9475	0.471274	29.4466	22.9228	5.32803	10.2573	20.334	2.16739	22.5807	13.6866	7.77506	6.54925	23.594	1.61574	25.3065	20.5148	5.17569	8.43817	21.7264	3.05104	24.1783	25.4025	5.1765	5.49507	18.9878	1.46604	19.8309	13.5513	3.46446	14.9988	19.7817	3.79963	17.9122	21.5212	3.82461	9.30647	18.1639	0.944669	18.8657	20.5667	2.73604	10.0845	18.3784	2.0074	20.6315	15.9743
orf19.1674	28.6765	37.4387	39.9775	23.1616	32.0859	28.5413	22.1086	42.1	26.9188	25.3522	23.0414	12.7112	30.3133	38.7427	41.696	34.2839	32.292	35.1525	23.852	30.2763	28.2527	23.7363	29.3338	29.0008	23.9095	28.1268	32.9762	22.7336	22.1988	22.1583	22.6663	32.6782	23.2564	19.0164	23.1111	26.0387	22.9578	33.1389	30.4859	15.9161	24.7644	23.9017	20.661	28.8374	22.2153	18.5874	27.3185	19.9003
orf19.1675	35.8142	29.3486	34.7901	37.5833	33.9346	29.2918	32.6482	33.5684	33.7597	29.4474	30.4653	24.2737	38.0199	35.8404	35.6179	42.7778	38.1712	35.9837	33.1609	31.4305	31.993	32.2413	34.2239	29.284	36.2287	31.3298	34.1663	29.4194	36.4338	36.7984	32.205	38.7936	33.1879	30.6866	41.5876	27.6696	29.9312	31.2555	31.2499	24.9263	36.601	28.6767	27.9242	32.6084	33.5777	27.7423	36.9779	31.6612
orf19.1676	21.5401	27.6338	29.0927	15.2257	24.9042	38.5043	23.0507	28.658	29.7465	15.8227	23.8325	22.9348	22.1758	30.1394	22.6808	15.8219	33.2824	32.9501	19.8656	26.0466	25.3877	13.9535	23.8073	33.0022	14.9426	20.6759	19.2612	13.4685	26.2782	26.3544	20.8952	24.2668	23.6481	16.254	25.9359	24.3849	20.751	27.1482	17.5655	11.6373	22.3534	30.1161	16.4888	20.2086	23.6255	13.668	24.1572	25.0445
orf19.1677	163.383	199.368	98.384	161.063	209.658	91.9797	158.211	197.82	114.166	167.458	208.545	78.2685	133.305	186.069	90.6216	141.826	197.654	94.7973	142.767	145.864	121.269	140.953	212.456	110.408	120.587	153.725	80.7465	119.934	177.284	84.9311	125.278	156.674	104.032	125.553	177.33	92.3389	123.092	180.975	79.0917	122.672	192.096	91.0025	139.476	171.756	96.1762	123.379	185.521	88.8035
orf19.1678	113.709	187.917	97.0392	126.99	159.03	80.227	106.371	178.792	98.611	119.056	171.619	87.8164	114.111	175.257	88.6651	116.856	177.18	83.904	122.942	148.472	113.201	111.278	161.486	98.0187	98.1465	146.874	87.2996	108.339	168.865	93.656	115.07	154.093	110.511	97.7964	163.784	110.423	94.5547	172.599	95.5629	112.595	179.581	81.5602	101.465	166.07	102.989	102.92	167.394	94.3038
orf19.1679	0.880331	1.46785	0.957503	0.687149	1.79167	1.57187	0.977593	1.41514	2.99001	0.49378	1.46733	2.1805	0.648331	2.11033	0.484984	0.136968	2.45797	0.305224	0.382424	1.39068	7.81541	0.804848	2.10165	2.65826	0.154665	2.95022	0.937268	0.566782	2.01262	0.833972	0.231009	1.54881	3.21334	0.428359	3.90337	1.4709	0.757681	1.53533	0.174238	0.313043	2.21096	0.779301	0.639315	1.8634	2.87109	0.856281	1.65894	1.18408
orf19.168	19.0424	29.8207	36.002	10.1219	42.8841	56.7381	15.4295	31.8661	32.6621	14.1539	36.8676	33.057	12.1927	29.8955	32.5233	10.3969	32.8489	37.3455	16.2399	34.131	35.8754	10.875	36.8508	48.2898	12.8897	30.3317	33.0661	10.745	35.9676	43.1794	17.4945	39.4628	38.7537	15.6894	29.9121	45.4939	16.3291	34.8505	37.0883	8.39159	34.7232	52.8671	10.9275	31.2027	35.4045	10.7435	33.9765	34.6065
orf19.1680	185.137	193.144	228.063	167.345	162.589	121.301	153.423	192.633	116.001	139.484	137.815	76.5207	183.328	180.62	218.909	167.539	168.626	201.717	146.718	180.511	82.6261	120.274	155.141	130.491	163.312	194.254	217.065	106.331	156.778	180.592	141.681	177.485	101.935	106.326	156.284	134.974	152.635	174.201	199.1	99.281	148.04	135.764	116.732	171.69	110.415	100.431	136.993	110.616
orf19.1681	13.1344	5.8621	3.83598	18.7955	2.97015	11.5203	15.1257	5.30926	8.86987	13.4479	2.20081	5.06062	20.5742	7.43411	5.0919	17.143	3.11596	6.32483	9.93211	4.20396	11.8455	13.4637	0.899101	4.03952	14.3582	2.96018	4.54176	9.93275	1.25116	3.82852	9.31861	2.56754	6.17923	11.5985	3.52954	3.2512	13.0629	7.15082	2.74402	13.7521	1.76942	4.39243	12.188	4.49317	6.34608	11.356	2.52093	5.54235
orf19.1682	98.46	464.866	614.68	352.756	459.652	553.815	113.286	463.035	481.729	265.799	498.306	465.308	93.7029	542.474	602.093	333.208	653.971	845.83	110.842	388.123	441.389	244.755	594.598	649.513	113.361	553.616	579.373	313.527	660.993	810.898	129.101	464.437	556.137	225.894	624.949	672.227	111.068	544.357	689.758	314.012	580.051	789.235	157.782	433.071	559.509	282.72	472.965	575.565
orf19.1683	130.782	134.183	131.626	111.376	94.9009	61.5938	138.123	131.947	71.2845	107.217	84.8424	51.0805	134.492	139.086	118.485	115.383	83.3116	106.349	132.07	124.9	65.0037	94.938	85.696	75.9638	128.233	125.205	121.224	99.2889	90.8793	98.8292	127.488	131.271	70.4193	93.1868	96.5964	74.7757	126.745	129.395	117.304	82.4599	91.5261	67.5229	117.979	119.938	74.2172	96.593	89.095	74.3461
orf19.1684	9.78996	13.6045	11.508	6.54996	13.4557	8.86879	7.99501	13.7464	6.43501	8.53647	15.0196	6.16914	10.8501	11.4427	11.6131	9.23375	14.0618	10.7522	8.20631	13.1543	8.4317	7.07551	14.5355	9.67036	9.70037	12.2268	10.956	7.06926	13.9018	10.812	9.36116	11.126	8.62962	7.53509	15.8437	10.1329	8.79235	13.1704	10.3021	5.10299	13.8184	8.52648	7.48945	13.2455	8.3394	7.87179	15.0492	7.92864
orf19.1685	6.44354	7.72176	7.36568	3.90529	4.93705	5.01528	4.66928	5.74662	4.87843	4.08191	5.53549	4.02569	8.29452	8.90441	8.79797	4.0573	8.86477	7.67469	4.69814	9.29844	4.46099	3.57873	7.93956	5.79895	5.80683	7.7551	9.73477	4.29495	6.06582	8.39675	6.20645	9.12249	4.82572	3.98374	7.04026	5.47176	5.32397	8.4614	7.86201	3.77391	7.56302	6.92539	4.18396	7.35196	5.2743	4.3973	5.99982	4.46236
orf19.1686	10.0543	14.6234	14.2771	9.99681	7.97252	9.26868	8.43589	17.3371	6.46178	9.39914	9.15826	5.2179	11.5351	18.7581	15.7379	9.83287	10.3798	10.9974	8.38872	17.3512	6.71982	7.68007	11.0244	9.15624	9.16868	16.9317	15.1746	9.3796	9.62322	7.57103	8.62705	13.3931	9.89145	7.64909	9.49509	7.99965	10.3018	16.5808	13.7404	11.0238	10.1172	9.19712	9.38784	14.7408	6.32595	6.8161	9.17265	8.71259
orf19.1687	12.0816	24.5345	30.3396	8.77166	56.081	81.1466	7.62896	25.4942	80.8943	8.25722	59.6513	66.7505	8.67336	31.9434	31.4198	10.6703	74.6739	53.9935	10.0594	33.1851	75.6517	10.1006	68.1668	97.5533	9.23965	38.7964	29.131	10.1316	62.5876	59.9718	12.0287	44.0433	93.8287	13.746	59.5283	94.5605	9.84788	35.6198	33.3015	9.28735	68.4414	96.4761	6.16756	28.7528	81.2421	8.45233	55.9135	93.172
orf19.169	5.48722	15.2623	23.2608	1.55749	33.3683	30.1756	3.7271	17.6609	22.9654	2.87793	23.8535	17.4273	4.71533	16.1895	23.1127	3.05675	38.2171	35.948	5.15634	18.7129	25.9291	4.54152	28.6997	34.117	4.39553	16.9745	22.0485	3.50106	29.33	27.9179	4.67216	22.8184	25.2339	3.73429	23.362	28.2444	4.51796	17.4381	19.5033	2.56526	27.1171	31.0336	3.63381	20.6453	24.2847	3.14877	25.887	28.8785
orf19.1690	801.688	660.895	684.946	1176.92	1425.31	802.036	784.02	684.796	806.501	817.253	1420.27	648.859	832.765	574.213	703.267	1042.94	1313.74	834.124	833.44	929.754	565.782	860.564	1472.59	956.037	756.662	673.122	774.967	892.159	1422.04	950.973	820.723	975.72	758.592	835.254	1440.33	976.712	717.765	628.758	688.647	923.205	1429.15	797.638	686.896	907.462	837.533	779.67	1409.49	747.021
orf19.1691	3891.82	340.852	70.4204	838.751	7.21323	12.2998	3026.11	343.038	7.84033	1454.07	5.19413	4.55235	5230.97	530.808	159.039	1667.1	2.7442	4.82752	3344.44	174.54	6.00397	2130.73	3.21681	7.94164	2644.26	288.688	73.4365	1101.34	0.663173	2.13075	2186.38	60.5063	8.23336	1577.35	20.8783	1.70605	2899.58	297.991	38.7191	1039.75	1.32642	4.06748	1734.04	122.041	1.39723	1110.3	6.01294	10.1351
orf19.1693	8.86861	10.4476	9.85575	6.20764	12.1639	12.1845	8.00722	10.4068	7.88372	8.45807	14.0936	12.2059	7.70787	11.2148	8.68295	7.80661	16.0463	8.26375	8.68232	11.0539	8.33797	7.36306	12.7019	8.88618	8.51889	9.97218	9.79747	8.19241	13.5721	9.04786	8.67651	10.7779	8.70519	8.41965	13.1181	9.96467	8.99369	12.6332	9.1772	7.23283	16.5466	8.66151	7.63068	12.4746	8.13383	6.95561	15.8571	7.26091
orf19.1697	60.6129	54.9217	66.0312	11.5835	62.9018	87.5163	43.7745	61.5057	74.21	16.6167	61.6165	63.0127	51.0162	57.8086	83.7374	22.0097	45.8348	95.0872	49.7313	62.109	81.5414	20.3754	55.8065	89.8165	63.1157	64.3841	80.4356	19.7116	51.2584	92.8623	51.3832	65.5772	96.9121	33.0728	53.9455	104.764	67.3459	69.4019	82.3177	14.9403	62.491	114.036	32.4714	64.6782	101.923	20.3823	68.5814	89.174
orf19.1698	23.3347	29.3421	32.0819	14.1338	26.0839	17.6243	18.3843	31.9892	13.1787	13.231	24.4324	12.3445	23.9492	32.6196	33.2121	14.254	32.2533	26.3081	21.0383	29.1653	13.1591	13.7597	27.0259	17.7194	21.1327	30.5692	31.4598	12.0149	29.2819	27.49	20.0999	29.847	13.5965	14.37	30.7247	18.3929	21.2247	30.5057	31.1027	10.1183	27.9282	21.2197	16.3748	31.6494	17.3414	14.3722	25.9979	16.4755
orf19.1699	25.8181	32.174	26.9262	20.1096	20.693	16.0238	20.8217	34.0202	7.4237	24.0154	20.37	6.44388	24.5969	33.1183	29.7785	19.4523	19.1269	20.5695	21.6358	27.0337	7.24548	17.8242	23.0132	11.4269	20.383	27.9044	26.1293	15.9656	17.0797	16.4925	18.4894	26.7126	8.2129	19.0313	21.682	12.042	21.1053	32.1536	23.5713	14.6112	19.7144	14.0048	19.3401	31.4999	9.00364	17.9529	26.3622	9.35309
orf19.17	4.89825	8.27331	16.4903	5.3254	10.3575	11.1792	4.35154	13.0246	13.5095	5.2706	11.2191	9.01273	4.71168	12.7905	12.4645	4.46376	15.1705	10.675	4.66099	10.4039	11.2412	5.23432	9.37659	9.74318	6.51578	10.6144	12.1494	5.92111	10.6652	8.66871	3.55004	4.92442	8.17342	6.24232	6.88231	7.95043	6.2635	8.83333	8.86381	4.60334	7.15093	4.21222	3.25231	5.92465	7.49012	3.34129	6.37343	11.9587
orf19.1700	1962.67	2069.99	2571.17	511.751	2621.3	3127.21	1508.14	2062.95	2610.87	627.956	3003.3	1317.21	1951.18	2377.71	2659.85	468.878	1988.1	3543.93	1711.28	2715.49	2282.24	802.606	2877.91	3589.17	1299.42	1671.73	1524.96	476.37	1396.02	2188.74	1221.63	2349.43	2346.72	814.737	2085.49	3241.93	1658.36	2178.33	2059.02	529.846	1826.04	2891.38	1038.52	1660.79	2426.03	559.026	2152.53	2835.14
orf19.1701	8.06818	32.3552	47.4182	11.159	97.4235	153.452	7.12575	31.999	73.6825	13.9733	85.8336	40.5012	6.9099	24.2611	40.2376	9.4258	78.2058	108.95	12.1339	50.7188	65.6797	10.541	98.8909	94.6968	3.18316	24.7666	26.8017	7.81131	75.4003	90.8532	7.42872	68.4336	68.9441	7.98952	83.8953	92.8358	6.23751	23.887	40.9026	6.04004	65.2153	145.652	7.07226	45.1054	72.2522	6.60864	80.3769	92.371
orf19.1702	77.9168	83.4382	73.0821	12.7083	149.47	60.0357	59.4629	70.8415	73.0379	16.5248	106.703	54.23	88.2562	73.6441	82.8607	12.3038	141.469	91.797	66.7974	63.6866	72.762	23.7131	128.368	69.7123	69.4676	73.4334	80.6386	15.1172	127.766	78.9832	50.997	101.755	57.9569	22.5091	122.505	83.2509	65.3931	89.3701	68.1311	14.6116	149.73	60.8077	40.5384	101.746	69.1128	21.6636	124.793	70.4196
orf19.1704	30.7099	251.42	30.0316	47.4233	2155.46	55.7855	60.7091	265.777	40.8316	53.7374	1613.9	56.8394	28.2927	238.71	31.2762	26.2922	2182.8	67.3387	68.3617	413.031	64.5064	35.4304	2230.36	48.733	27.1812	257.013	31.4317	21.2528	2601.35	60.6772	62.4362	432.877	50.4611	32.7401	2176.15	45.635	29.7745	253.335	28.4525	19.8927	2538.2	54.7824	65.0499	489.492	39.9237	37.7533	1845.67	55.1622
orf19.1706	4.9448	5.40801	3.85783	2.93141	2.50147	3.08227	3.54026	5.23212	1.61122	2.80865	3.41801	1.61237	4.37263	4.83899	5.56323	3.36954	3.02239	5.81606	4.20549	6.90985	1.86286	3.47514	3.04643	3.08708	5.91631	5.52008	5.63882	4.23712	3.02894	4.47002	4.66469	6.56326	2.19332	4.62942	3.06801	4.21119	5.51648	6.86172	5.10406	3.16058	3.6861	5.43009	4.49104	8.28661	3.22432	3.80791	5.68135	3.40719
orf19.1707	1.93092	3.9025	3.73366	1.75839	5.71614	2.41947	6.2898	5.44554	2.53126	2.88815	6.94774	7.14216	4.33386	3.27872	5.43701	2.00284	3.17136	4.46318	3.35523	2.63163	5.00664	3.42371	2.57749	3.88708	6.10637	5.44926	5.48213	4.02553	2.20724	3.00182	6.30554	9.7385	5.07465	5.42857	6.84931	3.72814	3.76696	7.69737	4.07652	3.89089	4.90526	8.20472	2.4306	9.66059	6.02831	3.6425	7.68171	6.31466
orf19.1708	5.42704	8.27331	8.32012	2.17857	31.7874	31.4751	2.47953	8.92079	22.6182	1.39156	22.8421	18.1893	1.17457	7.15533	11.7315	2.12301	22.6147	16.9885	3.77209	9.10633	30.5207	2.37131	25.0287	31.8387	3.05113	9.95522	11.5815	1.71139	21.1516	16.1808	2.6041	12.0033	33.8686	4.12458	15.8006	26.5298	3.09616	11.9504	9.94345	3.63912	19.2298	34.2609	1.08102	8.1158	25.4148	0.877511	15.6813	32.0937
orf19.1709	85.8151	275.185	123.291	97.147	700.388	109.999	105.911	252.176	121.389	129.496	598.544	112.377	97.5753	248.2	113.542	109.965	671.453	179.814	133.061	263.5	293.473	117.309	833.435	157.731	75.478	212.66	80.845	66.4767	777.86	129.421	93.6189	281.139	190.355	91.4669	962.021	143.681	85.6949	253.028	113.724	59.1358	866.719	113.62	93.8295	337.854	132.115	98.7885	743.113	127.191
orf19.171	77.7385	115.356	132.157	35.8022	292.552	414.259	74.5344	127.995	396.167	43.3464	290.091	359.181	64.4613	136.352	110.778	39.8959	334.651	236.297	66.6105	147.922	308.324	49.5138	311.738	411.096	50.2457	147.27	113.498	30.0937	301.059	275.027	63.3449	194.952	360.449	57.8652	231.966	412.353	59.7007	138.322	133.5	35.1631	297.047	398.634	43.7914	132.218	329.634	40.9336	227.943	441.122
orf19.1710	41.4227	156.676	213.697	94.8112	210.536	197.11	42.3554	190.32	160.117	64.5088	167.638	109.988	42.7601	175.306	182.562	84.3137	218.266	237.562	33.5895	110.223	118.831	61.0796	194.403	237.081	39.5557	120.94	142.722	56.1172	163.313	159.807	33.0783	124.92	130.209	48.6111	154.32	165.347	27.5147	146.995	167.925	54.3269	132.522	196.804	38.3635	98.3699	118.753	52.8309	120.226	147.443
orf19.1711	16.4534	21.2056	22.237	24.0046	17.1496	12.8232	12.4487	30.3773	8.50029	15.1305	13.5652	7.30577	18.9962	28.1877	23.9185	21.8734	18.7324	20.4889	13.3221	19.1476	7.80789	13.804	16.6115	10.4048	16.1637	22.852	22.3502	14.832	13.0638	15.1162	13.3219	21.2785	10.8166	13.1897	15.945	10.8238	20.1666	25.4117	20.9372	14.2747	16.0547	13.9094	13.5628	22.6102	11.5836	13.772	16.1792	14.8309
orf19.1712	10.7056	13.2938	13.6835	11.4959	11.2355	9.09445	9.63611	14.4921	10.2499	9.94501	12.4625	7.26292	11.1233	15.8222	15.1722	15.6967	15.0002	11.3241	10.4573	12.2975	10.8211	11.341	13.7315	10.938	10.8814	13.3353	12.9386	11.4598	11.3849	9.83773	10.4753	13.7271	9.87304	9.4963	12.8338	10.4832	10.0158	15.0695	13.3598	8.99027	13.242	9.03796	9.75126	15.9218	11.3905	10.5041	13.3165	9.30296
orf19.1714	3.87646	3.49198	4.8186	3.0258	4.50827	6.49485	2.68944	3.22348	3.4054	3.76289	3.02405	2.98474	3.16949	2.98692	2.11525	3.65323	4.72958	2.84166	1.86038	3.62277	1.94781	1.17829	2.93412	3.79033	2.95773	4.92291	2.7575	1.62989	5.48625	2.841	2.09258	4.98837	3.81636	1.36528	5.07162	3.55309	2.44032	2.57551	4.0335	1.81169	4.06696	5.56897	1.9304	2.98375	3.70478	1.95873	4.45255	6.65989
orf19.1715	17.1993	24.0092	24.3212	20.8288	20.6368	16.0666	11.7093	28.0782	18.5086	14.6515	20.0642	13.0888	20.5359	29.6212	23.5465	17.6739	25.4892	22.8228	15.4229	27.4833	20.3299	12.6138	24.6072	17.791	20.3591	33.6623	25.9442	18.2892	26.5189	21.2861	15.754	27.5452	21.658	12.6786	29.7398	18.891	19.8292	32.649	26.1474	18.4902	27.8308	16.9958	14.972	26.301	21.7129	13.5007	24.8018	17.1073
orf19.1716	25.4273	21.5228	33.6804	4.91273	28.8795	44.3843	16.5505	22.1519	36.9032	9.11813	32.6108	33.2241	18.0111	21.4999	30.0505	8.30401	32.0038	41.1996	14.8007	22.8328	38.6555	11.0481	36.9921	40.9666	20.2578	26.9983	29.6903	9.53998	31.5602	45.0577	16.1195	25.1582	39.9924	11.1068	27.5213	47.7854	22.0147	25.6752	33.1856	8.23615	33.315	42.8788	14.4801	21.9939	33.9375	8.81558	31.1535	40.6345
orf19.1717	3.32268	4.25305	5.24692	1.84429	3.93449	5.60667	1.44311	4.49787	6.07164	1.79862	4.50091	4.85751	2.42372	2.61079	3.90507	1.93001	6.54865	3.84008	1.24026	3.78744	6.54265	0.736431	5.50432	8.17522	1.86804	4.21964	3.91855	1.4669	4.33273	3.65887	2.32509	3.94913	4.91599	1.53294	4.38112	6.25081	1.62688	2.60004	5.02726	1.05025	4.91105	5.07221	1.54432	4.14883	5.77946	0.783492	3.29303	5.0475
orf19.1718	5.02755	7.85784	8.31717	5.0289	5.45717	4.33972	4.21276	8.2173	5.45894	4.72679	4.84763	4.16199	5.73609	6.65093	12.5561	6.14189	7.58449	7.928	5.00435	5.70309	9.0936	4.3086	6.12598	5.87259	4.9726	5.25493	9.88193	4.11032	6.641	5.68821	3.62234	6.42096	6.93815	4.34906	6.12468	5.54212	4.05144	8.11566	8.63867	3.84041	6.14082	5.03738	4.06761	8.14081	6.05417	4.50491	8.37467	5.02086
orf19.1719	5.91692	17.9011	28.807	17.4843	14.5669	11.2572	5.47106	14.9977	17.0097	11.5723	9.27764	16.3186	6.35217	22.0359	27.7185	16.9089	21.4193	19.51	5.7702	9.56026	24.4626	10.6385	13.391	14.5852	4.7522	11.8421	24.605	12.217	13.6193	9.08116	6.29517	8.073	16.7139	6.42412	10.4747	11.6752	6.0695	17.0084	22.6093	10.4343	15.0173	9.62058	4.981	11.2464	12.4811	7.9869	10.0123	18.4584
orf19.172	26.6183	55.7822	79.8282	12.7083	155.877	192.542	20.2036	68.9174	197.724	15.2409	123.728	158.747	22.4039	64.274	79.9183	18.3351	134.126	137.091	18.7107	61.0931	191.934	21.1356	141.384	244.687	16.5269	49.5938	52.1505	12.9305	92.5629	92.8061	20.435	76.0207	187.002	21.2935	97.6703	191.604	17.6161	66.2764	67.3127	14.5197	94.0006	179.357	13.2125	53.9064	132.261	12.797	93.3413	232.442
orf19.1720	3.70706	2.34331	4.34658	0.184696	9.98177	8.83539	2.94295	2.72264	7.21895	0.303363	8.38879	5.47015	3.38567	2.55252	4.80873	0.392695	12.0475	6.37177	1.82738	2.52128	7.14896	0.89155	10.0345	8.75929	2.38346	2.3372	3.15229	0.63839	9.01609	6.43742	2.20772	3.33039	7.43934	0.716408	8.41881	7.0286	2.82401	2.41056	4.12129	0.224378	10.8746	8.71376	1.64966	3.03549	7.7039	0.61375	8.64548	8.33728
orf19.1721	7.01612	50.6814	86.1356	10.7641	102.418	217.266	2.65083	59.9334	153.705	6.28106	97.4728	132.794	10.6906	73.5831	65.9315	6.62499	157.83	80.7789	4.83454	58.5424	144.499	6.51506	105.53	131.986	3.57047	61.3638	49.8521	4.71744	115.785	57.1928	3.4706	54.0573	121.161	4.86587	97.7554	91.8428	5.41393	60.6797	56.1207	6.62441	81.2119	133.813	0.913631	37.7095	107.471	3.85078	72.6422	193.946
orf19.1722	0.245416	0.446402	0.355906	0.191561	0.90814	1.66055	0	0.166109	1.40386	0.157319	0.311664	0.972597	0.20656	0.588311	0	0.152734	2.25722	1.53161	0	0.364883	0.664002	0	1.05838	0.823403	0.172469	0	0.160793	0	1.12215	0.286144	0	0.172709	0.716644	0	0.791397	1.09348	0	0.163054	0	0	0.510096	0.869005	0	0	0.985099	0	0.924946	0.621354
orf19.1723	68.8376	57.6906	32.1672	45.0152	36.6807	14.4908	54.903	45.8676	47.4717	46.5785	38.8531	37.8292	84.7192	60.0479	30.114	56.2644	54.3691	24.6096	69.8195	48.3307	48.6315	57.8749	42.5042	23.3012	64.0717	52.5601	36.8829	47.837	31.592	18.9061	56.9477	45.3218	38.7733	45.0577	44.199	21.4018	64.1447	52.1384	32.4567	49.936	40.2739	10.9417	58.5676	49.0994	33.567	49.4534	44.0089	34.8571
orf19.1724	0	0.795511	3.48834	0.170686	3.56038	2.13719	0	0.888042	7.0362	0.560702	2.63815	2.59983	0.920251	0.5242	1.9275	0.816541	4.02248	2.27451	0.886602	5.85217	19.3763	0.726989	3.50275	5.72265	0.76837	1.85135	0.859624	0	3.99944	0.764886	0.306038	4.61664	9.06738	0.851226	3.38474	2.33836	0.60226	1.59814	1.73121	0.311036	3.78757	1.70347	0.254087	1.34651	5.70537	0	2.47245	5.39802
orf19.1725	15.8347	12.5353	12.4018	16.6144	11.3017	9.39659	16.558	15.0429	8.56749	15.4216	10.2933	9.12446	14.1977	11.7425	13.8748	11.0829	13.3663	9.51408	14.642	11.3174	5.81619	15.1214	12.911	8.51303	14.8264	14.2549	15.6082	13.0688	13.965	11.6692	15.5852	14.0534	7.6288	14.1449	10.8489	9.00237	15.9176	10.8327	14.2474	12.9993	13.0868	9.18416	12.5028	12.5498	8.70737	12.5644	10.9206	6.12667
orf19.1727	14.6077	25.7005	43.5524	14.2802	34.4116	30.619	13.3524	27.2992	32.3015	10.6631	34.85	21.7956	17.554	32.9934	45.8354	19.2507	40.1252	29.9784	15.2428	38.5412	27.034	12.4826	37.3684	24.2504	12.7184	25.7753	42.3769	13.0058	28.7419	23.8415	13.6293	29.3149	25.6924	11.8146	28.336	26.0596	14.9417	29.7144	37.6804	14.4924	37.4602	22.185	8.63392	33.9261	27.1711	10.3136	34.4226	31.7468
orf19.1728	0.646689	1.66642	5.5098	3.28105	2.27336	2.30939	0.670261	2.73567	2.31205	2.69456	0.821256	3.97244	1.76897	2.51914	5.34402	4.32651	2.33669	3.36325	2.24742	7.45157	4.04617	0.967482	1.39446	1.30184	1.13617	3.07974	5.19034	2.0223	4.06578	2.35628	1.13132	3.75458	3.96566	1.67825	2.81527	2.88139	1.11318	1.5038	4.9918	2.64455	1.68017	1.48843	1.12713	2.11549	2.48765	1.71551	1.42176	2.5583
orf19.1729	10.1526	12.0652	13.1775	8.63793	12.6232	13.6628	11.8456	14.4994	10.8168	11.9099	10.1212	8.44944	9.74151	14.2376	10.9627	11.3101	10.5385	6.75853	7.11543	8.22671	10.7816	8.64079	9.8202	12.2628	9.91746	12.4636	8.2483	7.54504	7.65965	5.44526	7.8149	8.57377	7.29313	9.74856	7.72648	7.05684	7.82937	9.17371	6.99286	7.72592	6.68236	7.54948	9.73243	8.83048	6.24874	10.1985	6.76	6.94031
orf19.173	9.63587	20.9463	16.4903	23.1203	6.21412	10.389	10.9	20.4467	9.81446	15.0549	7.20053	11.7878	12.2045	25.1973	18.2526	19.7453	8.36593	8.63693	11.2163	14.4878	11.5685	13.3085	7.34909	5.6135	10.4733	19.4989	18.3308	14.8185	7.74461	6.86383	9.40962	18.4464	8.68565	11.0961	9.61162	5.54962	7.80804	21.594	15.4781	14.4992	8.43627	7.83336	10.4044	19.4364	7.27551	13.6329	8.83585	8.57015
orf19.1730	57.2921	45.3441	46.0619	45.4878	31.9625	28.0301	45.8466	42.626	22.2031	45.2066	33.9488	21.0586	51.1659	47.7677	56.2991	40.2827	31.3178	36.9986	43.5068	49.5809	28.3989	35.9133	34.0171	25.3851	48.8683	43.661	50.0731	33.7889	32.4955	37.6706	38.1782	53.0145	28.0961	30.0767	36.4565	31.6653	52.6977	40.6798	44.1459	34.4473	29.7703	32.5209	42.5595	44.6032	28.4537	35.8106	33.5841	26.298
orf19.1734	20.5709	21.2942	16.4131	13.7931	18.6983	17.6827	20.1163	23.3885	15.7459	16.243	19.429	10.2465	18.9895	24.4795	16.4101	16.7638	26.4313	16.9061	17.7941	22.1438	15.5268	14.2825	23.8025	14.4798	16.8399	18.4148	12.9303	12.2427	15.8076	13.7117	17.8516	21.5851	15.1286	14.0955	18.2601	14.1043	17.2269	22.0603	13.9121	12.8121	19.1902	14.864	17.2629	21.8115	13.6797	13.7696	19.3129	11.7916
orf19.1735	2.0215	1.37888	3.48129	2.95856	4.30122	4.1794	0.598625	2.90752	2.52956	0.647923	5.29482	2.80396	1.27608	2.72584	4.45467	1.25808	4.64819	3.67965	1.02452	1.50278	6.83676	1.34412	2.49084	5.0868	1.59821	1.6045	1.65557	2.97486	3.08105	2.94623	1.94504	3.02305	5.60787	0.819699	2.1186	3.82798	1.91385	2.1825	2.00051	1.07826	2.62605	3.75796	1.90847	2.13946	2.87381	0.715009	4.76176	4.15847
orf19.1736	36.4771	12.6967	24.9804	19.2453	9.99854	27.6777	37.4067	8.91559	18.8375	22.0839	16.9425	21.4164	38.0929	13.1569	30.2675	26.2748	14.6448	23.1865	32.6701	8.28574	12.3366	24.7032	22.0569	22.664	34.8916	10.0083	26.1122	18.3903	9.00865	26.7786	24.8163	13.5482	15.1886	15.3389	15.6838	24.0782	30.9299	14.1372	25.9373	19.2165	11.9342	21.7664	26.8829	11.4387	17.8505	21.0255	9.97141	25.4402
orf19.1737	0.859987	0.695236	0.831445	1.11878	0.212154	1.07758	0.339556	0.194026	0	0	0	1.81769	0.241276	0.343593	1.2634	1.42723	0.376654	0.19878	0.996229	0.426208	0.775599	0.381211	0	0.769432	0	0.808994	0.375634	0.632782	0.436914	0.668472	2.40716	0.605207	0	0.371964	0.554643	1.27726	0.394758	0	0.226949	0	0	0	0.166544	0.220647	0.383554	0.405572	0	0.90723
orf19.1738	269.634	317.556	312.082	255.8	369.372	198.67	276.317	297.301	159.352	237.006	365.593	104.213	306.489	354.196	431.58	329.68	432.428	401.141	299.257	401.144	140.102	278.523	442.479	214.011	297.104	333.007	380.266	263.829	409.041	346.852	270.442	371.455	166.102	251.27	462.193	248.104	302.064	372.448	350.173	258.879	435.657	230.252	282.843	397.104	234.683	280.427	434.161	220.274
orf19.1738.1	79.5966	89.1966	90.4391	32.1743	91.5178	95.1052	64.1885	79.3688	70.1274	28.7009	89.8013	55.4846	76.5648	83.6918	89.0064	32.2874	77.271	95.6051	58.864	78.4556	97.8245	34.0231	80.5632	94.4237	60.9318	69.6957	67.0507	26.6691	55.7839	68.5688	55.9475	91.775	87.7844	34.5811	73.7944	97.2125	72.6664	83.3391	86.9285	31.8423	62.779	93.3619	49.5469	92.72	78.4488	31.6727	85.9349	77.8214
orf19.1741	2.27866	5.81082	3.69331	2.24943	2.03359	3.22469	2.85788	4.71761	2.77946	2.62065	2.12776	1.48737	2.48196	5.02058	5.41518	3.79555	4.57905	3.16018	3.76538	4.0854	3.35458	3.56496	3.88124	2.29356	3.39109	3.73544	3.42499	3.50123	3.31977	1.83633	2.62627	3.11283	2.23103	3.47849	2.85276	2.9264	2.53801	5.56593	3.82023	3.38412	4.36471	1.80357	2.88131	5.82916	2.64532	2.74976	4.2519	1.69682
orf19.1742	55.721	116.518	107.284	72.4629	124.973	134.248	43.1919	121.539	209.586	52.5202	116.688	162.467	43.615	121.943	132.783	73.5893	163.58	150.323	39.0536	81.2095	225.936	68.8444	140.213	197.356	39.2991	98.9523	101.461	62.6404	132.498	111.332	37.6615	88.9861	183.394	58.153	130.263	171.427	44.9787	120.102	111.512	67.8023	114.776	139.07	41.5555	75.922	160.888	59.3028	95.703	186.414
orf19.1743	138.672	104.854	55.1426	187.098	103.002	76.1423	205.742	108.375	44.5987	204.279	106.733	35.2776	150.822	86.9466	54.8226	203.758	100.816	101.968	186.245	134.3	39.4239	194.911	116.181	68.7734	120.646	80.427	47.8414	156.06	102.217	85.4024	176.878	110.16	44.1482	161.111	119.41	66.1037	128.837	77.2469	51.7366	146.032	101.88	76.1202	199.009	118.118	48.58	168.064	110.024	53.6288
orf19.1744	12.5415	27.2228	22.3711	19.6766	17.3568	30.1722	9.28474	28.9463	19.6393	10.4513	12.8212	13.4197	13.617	29.9892	26.8079	13.8932	20.7631	30.7861	8.57172	8.95037	16.7117	7.25493	13.5216	23.5639	10.9289	19.024	24.3223	13.0116	11.469	23.2503	9.30265	15.0041	16.1139	11.7169	11.971	23.8049	12.3485	26.2475	24.3261	16.2333	11.4697	28.5992	8.67071	9.9429	17.4517	11.6222	8.27181	19.4487
orf19.1745	10.1305	18.3016	10.7937	20.8175	3.8252	6.68359	10.0406	18.1914	9.4612	16.3011	4.85723	8.84886	8.35253	14.9921	11.8454	10.5507	7.87778	7.45487	6.46643	5.99404	8.11089	8.11056	3.18432	6.65908	8.71751	10.5022	9.48192	11.7135	5.35683	6.74954	9.54838	7.5657	7.72759	8.58449	8.26698	4.97433	5.69409	13.4613	11.1301	14.4095	5.01336	5.27091	9.24876	7.161	5.67079	8.92136	1.55839	7.19736
orf19.1746	6.32863	2.10576	3.46968	1.44581	7.08267	4.29373	4.47953	4.2835	3.58708	3.06737	3.13638	2.20221	7.27539	2.4514	4.13846	2.1134	4.3098	3.85328	4.73848	5.22105	1.87934	3.07901	3.89899	4.1431	5.20684	4.30167	3.48906	2.61225	4.17589	3.50948	4.64457	4.39939	3.01996	2.45353	4.47981	3.98897	4.67637	1.74342	2.50517	0.987997	3.36871	5.9576	2.86969	5.28704	3.30447	2.07466	3.73292	2.9799
orf19.1747	14.7515	9.96897	9.39651	5.35739	17.7786	12.4381	13.3174	8.87509	6.6291	6.36978	15.5137	3.53202	13.5799	8.22663	13.9961	6.3754	15.8828	15.6278	13.4394	13.7459	8.52286	6.36869	18.5551	12.3733	12.2025	9.50416	12.9537	5.31404	11.3588	10.3616	11.1828	15.716	7.65797	7.7096	15.1958	11.3653	12.3789	12.6254	10.7054	4.37132	18.9501	12.8772	7.29069	13.7593	8.97782	6.15971	19.6583	7.84577
orf19.1748	1.20045	1.94095	1.01553	0.858936	1.11054	1.16574	1.24421	1.52347	0.858375	0.897781	1.01633	0.713618	1.05249	1.37891	1.10224	0.529195	1.15012	1.10991	0.637373	2.00793	1.55632	1.031	1.41753	0.469895	1.26544	1.27043	0.720975	0.588864	1.29601	0.641517	0.630025	1.65441	0.730304	0.843737	0.90326	0.534874	1.06764	0.731112	0.633593	0.9249	1.03964	0.673033	0.929913	0.5775	0.535401	0.495369	0.973996	0.506559
orf19.175	6.59823	9.88156	9.56885	9.11602	11.3779	10.9133	5.39284	9.55719	10.6627	5.79465	12.9461	10.1459	8.38585	9.01583	12.1168	6.69343	14.7383	11.0267	7.52889	12.1647	9.23856	5.83504	12.1546	9.96206	4.91519	8.8915	10.1592	6.06875	11.9674	10.5013	6.78729	13.3267	10.9055	6.50686	12.5537	12.23	6.26956	9.16223	9.08937	6.00655	13.0287	9.90632	4.25509	13.9157	10.5058	4.57426	15.7083	12.3622
orf19.1750	313.218	376.06	363.724	299.352	202.64	235.091	292.723	371	184.419	237.725	200.853	239.042	251.011	346.77	364.758	228.062	178.523	247.659	264.121	257.052	165.277	230.086	167.973	164.136	312.559	329.197	379.531	273.442	201.57	238.795	287.175	301.355	174.776	248.145	205.341	163.738	293.691	342.285	375.232	281.848	215.485	205.803	319.803	333.285	206.863	256.124	208.354	140.185
orf19.1751	97.0586	93.7846	91.6178	64.3277	69.8606	43.975	79.5092	100.56	57.8452	69.8108	71.8911	38.3557	91.1591	99.3574	95.4749	78.3198	86.1147	61.6364	82.837	101.881	53.8499	72.6864	78.6068	46.7979	85.1805	90.7959	85.5205	66.9568	63.6439	55.7533	83.1467	108.789	50.3564	75.0339	69.615	48.9325	93.0041	101.06	84.7646	69.1254	78.0922	38.9525	78.4482	104.816	45.5508	66.2562	82.597	39.4353
orf19.1753	11.4009	19.7852	25.4841	7.67278	32.4548	51.5626	7.17759	19.808	38.4497	9.26487	26.3062	30.1334	7.21573	18.7491	23.4749	9.35799	34.4716	41.8318	8.57937	21.9225	41.1387	7.46121	32.382	56.3531	7.63356	21.8191	18.8212	8.12458	27.8093	35.4827	9.29711	23.3748	48.5223	10.5418	25.822	51.1978	7.17006	21.6804	24.1641	10.5343	28.4235	52.3537	5.81525	15.5124	38.5563	7.84275	24.5293	52.1619
orf19.1754	42.6767	43.4003	50.4024	57.9889	31.954	27.8461	39.1392	44.7291	17.7073	51.6949	26.0562	14.311	51.2968	58.2947	48.3327	71.596	42.7121	41.3218	38.4424	44.0871	19.0192	46.3606	34.8663	27.2005	37.4142	46.8764	39.2766	51.881	29.9122	31.0371	38.5531	34.6538	18.0888	37.1334	32.0807	24.8659	46.4849	44.4755	40.5669	47.5573	26.6505	28.4543	38.8498	33.8375	23.3944	43.6185	28.7349	26.4706
orf19.1755	18.7722	20.0224	17.9735	5.92411	17.6873	17.1481	14.2262	20.8212	16.5693	7.1166	20.3789	11.8072	15.6301	17.9276	22.0328	7.11019	19.7588	20.7435	11.9019	19.5072	22.2276	8.85809	20.9916	18.4208	15.1499	19.7383	17.9331	6.35677	17.5975	16.4274	14.0683	22.586	19.5455	10.3457	20.3085	19.7142	16.2054	23.0132	20.9024	4.85217	21.7325	20.8991	9.61621	20.322	18.1221	8.13904	20.0586	14.2584
orf19.1756	143.544	261.766	71.5737	135.969	260.962	119.154	146.576	268.668	279.363	111.827	233.441	242.139	89.9021	268.502	57.868	90.5956	464.86	77.6395	89.1091	190.258	316.241	87.9772	267.024	186.864	114.228	217.204	52.0583	98.9724	402.3	66.848	96.7837	116.051	197.501	102.88	286.283	140.707	120.522	240.838	59.8297	126.769	255.942	82.9397	135.543	124.136	167.037	94.1369	206.164	219.341
orf19.1757	9.87169	5.91457	7.03098	2.23412	10.159	8.16818	7.99149	4.82341	11.7366	3.07042	8.67908	6.57436	7.71876	5.70606	7.76612	2.72646	10.4763	7.04786	8.76278	7.07805	13.7101	4.73838	10.9041	10.8182	5.41859	7.08839	7.46283	1.9341	7.70098	5.21013	7.03049	6.82378	11.8035	5.04031	8.92842	8.69278	7.60146	6.67515	4.99443	1.91096	9.71278	7.11513	5.39586	7.55338	11.2935	3.7189	9.57652	8.46675
orf19.1759	18.5749	23.638	17.8731	11.577	13.7992	13.4869	14.1802	24.6666	11.5143	13.9444	16.3688	7.89314	13.3751	21.248	20.7516	9.84583	18.9774	14.2517	13.2133	15.0686	18.3446	8.82863	15.3599	14.2652	15.188	22.1242	19.2962	11.277	14.9627	15.6461	14.1348	20.7261	16.3754	10.9514	18.6756	12.2098	13.4218	22.4298	19.1788	8.53901	17.9093	15.7554	12.1046	24.1369	12.7573	11.1914	15.7493	10.9972
orf19.176	8.27259	2.76153	2.76336	8.63382	2.88922	12.0894	6.44093	3.64896	31.969	5.42216	3.06908	12.3772	7.35398	2.72955	2.79934	7.86727	4.27457	2.64264	4.57623	2.90216	17.227	4.44989	3.03508	7.60941	6.40155	4.00033	2.92319	7.45487	2.26671	2.54684	5.72383	2.09321	9.82564	4.64347	3.35707	5.13547	6.91204	3.21131	2.13406	7.46995	3.21995	3.15967	6.31825	2.50407	11.6906	3.28768	3.91191	3.64771
orf19.1760	100.119	110.075	106.905	86.3554	126.577	108.382	95.0676	109.594	55.7177	81.3287	73.5126	37.1312	113.372	131.904	126.489	118.947	103.075	117.626	82.1469	105.346	49.309	79.0765	98.8926	89.5242	91.7876	114.815	103.791	72.3784	90.2751	111.558	78.9703	101.206	62.429	68.821	85.4416	84.3251	90.2523	115.108	102.941	61.3167	105.869	123.522	73.5059	94.2374	70.8872	70.246	87.8398	71.5052
orf19.1761	56.9208	54.955	63.7083	40.5597	71.1887	45.6266	41.112	58.7966	35.5955	38.5222	51.7588	23.737	57.5906	66.2046	94.2571	45.4225	58.6333	62.8504	47.3286	59.5651	26.562	35.7374	57.551	49.7738	55.4728	58.3499	76.0168	36.0453	55.7713	55.8456	48.1583	55.55	33.1273	45.5505	49.8856	52.314	51.7558	57.5836	77.7234	34.9807	45.4825	53.9349	44.3618	53.8879	38.3454	36.057	54.5664	52.2227
orf19.1762	13.2661	26.1222	24.1858	13.6094	26.3684	18.0474	8.90455	25.0559	15.629	15.9551	16.9274	13.0184	10.634	31.5743	29.3266	16.8268	27.2251	22.4283	7.83024	26.7682	17.0064	9.24084	23.7408	18.9907	9.41168	26.5635	17.0524	10.0401	24.3596	18.6349	11.6702	23.7398	18.7421	8.77078	22.7342	21.6168	12.266	27.9528	23.306	11.0522	23.722	19.5056	7.34029	24.4093	16.3131	13.2277	26.9039	18.1533
orf19.1763	3.49404	3.122	3.93368	5.6699	5.30785	3.17987	3.0496	4.2942	10.388	3.47756	3.03599	4.08124	4.95298	5.29004	5.06554	9.84251	7.00719	1.91279	2.66288	3.69112	12.6254	3.66826	4.8151	4.25728	3.94168	2.91925	5.3014	3.31514	4.90498	1.01847	2.70237	2.91185	8.592	4.29513	6.34525	2.54005	3.22883	4.3985	3.27577	4.64291	5.54231	1.1721	3.68597	3.751	5.22864	3.77259	4.56282	3.72478
orf19.1764	23.2642	65.631	58.0366	73.6712	40.1443	40.7804	24.5584	66.8197	62.144	41.8803	37.2746	40.3184	29.8278	73.3231	53.7453	73.7426	61.5311	52.91	24.0175	62.4576	73.462	36.3073	48.2711	53.7889	19.4835	55.7041	49.439	50.9102	45.4707	44.3418	24.7145	57.9381	60.6833	32.3767	51.3871	41.1403	21.9942	63.4285	50.7692	46.3785	37.6648	41.7436	23.7405	69.6784	60.4003	46.643	50.6547	58.2909
orf19.1765	10.5025	15.6482	30.1076	4.00358	16.3288	24.361	8.00429	19.1215	17.4063	3.49669	17.8868	12.0672	8.70263	18.2482	31.9947	5.9282	23.7481	14.9043	8.11091	16.9466	19.1642	5.41338	27.1358	20.159	8.2962	17.1173	25.124	4.73252	18.7372	12.7676	5.64015	20.3397	18.6389	6.70823	23.261	20.9671	7.67989	18.4994	23.5263	3.87942	17.7681	23.9277	4.54082	14.9771	16.3944	3.68596	21.7348	28.4974
orf19.1766	1.10315	0.771764	3.38421	0.529891	2.51207	0.829359	0.502577	1.26358	2.9125	0.326379	1.83199	1.21067	0.571379	2.54276	1.37131	0.422489	6.24384	0.764958	0.245753	1.64016	8.03575	0	3.24135	2.96097	0.357808	1.91583	2.11271	0.249755	3.03938	0.395762	0.415663	0.597178	4.55942	0.550544	2.79115	2.19294	0.467425	1.86052	0.671814	0.241401	2.17531	0.661049	0.295803	0.326579	2.38433	0.240115	2.18543	2.41702
orf19.1767	2.38901	4.07602	4.79401	0.954062	5.59201	3.42508	2.56658	5.00138	3.5754	2.03003	3.06918	2.81831	1.58991	4.46167	5.06048	1.27934	4.37999	3.00502	1.9308	3.22155	3.38219	1.40378	3.97054	4.1382	2.42074	3.72381	4.91414	1.34904	5.1654	3.88672	2.87696	5.12192	3.699	1.51391	4.04901	2.97056	2.41002	4.20806	4.57446	1.26441	4.19569	3.89524	1.74302	4.19086	2.67613	0.864648	4.57175	3.44629
orf19.1768	1.56691	1.0688	1.04149	1.12114	0.84557	1.91427	0.638008	1.52454	1.30714	1.00443	1.03639	2.19928	0.796787	1.54551	1.91828	0.690739	1.75856	1.15445	0.926478	1.16483	2.00932	0.65116	0.643567	1.55525	1.30763	1.56612	1.09078	1.39313	1.21897	1.29408	1.00509	1.33242	1.6777	0.783617	0.778977	1.36721	1.28117	1.14949	1.57648	0.789347	0.972517	1.68762	0.967232	1.03018	1.04826	0.854419	1.25082	1.61166
orf19.1769	12.1832	17.8063	15.3434	11.812	17.6534	17.0654	9.41822	17.3602	20.8159	10.7693	14.169	15.0438	9.60659	19.5984	18.3692	10.3756	14.9968	18.0524	9.06219	12.0123	11.4503	7.67438	15.4068	13.3385	10.4545	13.7529	14.7881	10.7573	13.9755	11.364	8.61508	16.606	12.3581	9.23548	14.2261	13.028	11.4792	13.5476	12.7927	10.4887	12.9723	16.8927	7.97221	12.1414	14.5852	8.52769	14.7418	17.9393
orf19.177	4.44022	3.10637	2.66239	1.79957	4.04446	4.10855	4.95608	3.69888	2.07593	2.49053	4.03934	2.8764	3.6294	2.78895	2.38344	1.85996	4.09511	3.7007	3.4868	3.36432	2.45469	2.27105	4.02443	2.57842	2.22029	2.53026	3.46862	1.44508	3.54644	4.03216	3.10711	5.258	3.31629	2.18826	4.76363	3.46218	3.23366	3.34719	3.04208	1.9433	4.99902	2.84216	2.60447	3.51627	2.57063	1.69132	4.63959	1.62143
orf19.1770	360.797	1259.07	1614.49	430.35	985.288	1406.16	201.672	1259.71	1265.53	285.261	986.826	1160.94	292.291	1153.88	1548.15	349.818	1279.44	1858.72	198.298	606.569	1297.97	299.975	1338.43	1845.48	376.011	1258.24	1352.09	459.494	1342.91	1691.11	253.978	791.135	1534.23	298.681	1249.49	1649.74	395.701	1428.88	1665.67	391.015	1150.64	1722.42	269.607	715.326	1340.5	321.319	849.202	1210.32
orf19.1771	3.0486	5.54528	4.26868	3.52839	7.50776	5.76944	1.49426	6.90182	5.52488	2.15641	5.17318	4.04115	1.59264	5.92208	4.63313	2.02814	7.73505	5.61302	1.7049	3.28226	6.43514	1.32807	7.83666	5.85492	2.73346	4.8951	3.7193	2.16582	7.73082	4.87217	2.20687	4.91968	8.7488	2.83042	4.54254	5.43336	3.00387	7.78764	5.24325	3.06531	6.77351	7.07255	1.67956	3.88393	5.69658	1.56167	5.41476	5.52278
orf19.1772	2.83985	2.54079	4.92199	1.32459	7.61234	11.5083	2.52289	4.149	10.2026	1.33202	5.80548	6.06644	1.25341	1.95098	4.17201	0.797475	7.713	7.1565	1.62481	3.08947	9.97925	1.38165	5.73953	11.9682	1.36294	3.93389	4.8331	1.19768	6.41332	7.00589	1.42983	5.55685	11.0637	1.77504	5.22659	10.8324	1.69305	3.91163	5.15462	1.25614	5.25476	10.5218	1.44868	2.87894	10.0322	1.46994	5.46031	8.9218
orf19.1773	15.2318	27.9465	21.3991	25.6982	14.5019	22.4256	12.9679	26.5256	16.2803	16.2734	14.8602	12.8274	12.286	28.0032	26.3395	23.5506	10.4237	24.7001	13.0958	18.9311	14.8103	15.9829	16.1778	17.9398	12.8786	20.0376	20.9988	20.6056	10.3381	19.0546	13.8229	20.7685	17.1891	15.0806	14.275	19.5117	13.9836	27.8299	20.9147	16.6441	10.3882	21.1807	13.5966	19.479	18.151	14.8156	12.1093	20.5878
orf19.1774	0.805815	0.868589	27.657	0.97842	1.32527	2.15402	0.212111	1.15142	192.704	1.0331	1.36445	10.0772	0.602873	1.82438	41.1706	1.17016	1.58818	2.7318	0.414878	0.465921	143.289	0.952528	0.551614	8.71165	0.37753	1.20022	32.9094	1.18584	0.955248	0.67856	0.375921	0.630093	124.608	0.929423	0.808429	7.65951	1.10968	1.42768	22.3285	0.19103	0.806424	6.02373	0.520178	1.51615	24.7981	1.26675	1.51851	6.12059
orf19.1776	5.17501	7.94033	12.3295	4.20426	6.09663	4.28762	4.00319	9.57876	2.94518	3.24964	5.90134	3.09725	5.51125	8.35474	13.7312	4.79813	5.27316	10.2529	5.26079	4.71072	5.07201	3.23026	3.64373	3.82691	3.26569	7.00418	11.0713	4.81802	5.55341	6.7111	3.99081	7.06075	3.82417	4.11118	5.78969	4.70568	5.52662	7.85889	8.27766	4.35643	4.97567	5.60952	2.39298	6.90973	3.46208	2.39074	3.25067	4.34515
orf19.1777	20.4726	21.5956	16.0432	24.9327	13.7458	12.5914	18.0415	25.2928	9.43586	22.7686	11.1357	8.81723	21.8401	25.7063	19.2959	29.3046	15.1027	14.4358	15.9011	18.3548	11.9458	20.0088	13.084	8.85501	16.3288	17.6113	15.9344	19.7463	10.6955	10.0226	16.1211	15.4663	10.0118	18.3072	13.0446	8.61626	16.0833	22.6809	13.9624	16.1563	11.3985	8.33227	13.6711	18.435	9.88435	17.2219	12.6119	7.61889
orf19.1778	0	0	0.235576	0	0	0.488502	0	0.219896	0.464612	0	0	1.28753	0	0	0	0	1.06719	0	0	0.483036	0.219753	0.432039	0	0	0.456631	0.229215	0	0.478102	0	0.378801	0	0	0	0	0	0	0.894786	0	0	0	0	0.460159	0	0	0.434695	0.689473	0	1.23383
orf19.1779	1619.23	1397.95	1816.2	1593.48	2668.58	1676.42	1504.82	1431.89	2062.97	1379.66	2413.24	1746.64	1608.92	1383.06	1787.08	1752.52	2768.49	1793.03	1445.19	1740.83	1482.83	1824.62	2401.31	2154.92	1395.12	1449.52	1837.26	1500.06	2479.81	1787.94	1430.05	1671.08	1775.64	1489.26	2288.14	1992.04	1413.44	1387.14	1775.19	1699.35	2459.98	1599.61	1293.14	1557.27	1853.36	1348.18	2173.72	1861.99
orf19.178	12.0772	16.1227	10.7546	10.3366	14.5049	9.55764	7.90575	15.4166	8.48423	8.14934	14.4628	12.2596	7.0442	17.5867	11.984	10.1535	17.4694	11.1663	10.002	14.0973	11.8237	9.2278	15.5339	9.31264	8.63629	14.7246	9.57867	9.43212	15.2587	9.88175	8.45121	13.4944	9.4045	10.3099	15.3732	8.68534	9.191	15.6962	8.89047	7.98648	16.1478	8.55295	9.54009	13.5362	8.64664	9.74255	14.9729	10.796
orf19.1780	0	0.600967	0.239569	0	0	0.248391	0.195676	0.614964	0.295304	0	0	0.654678	0.13904	0.0990014	0.242688	0.205618	0.325583	0	0.0956831	0.184209	0.335217	0	0.152662	0.443402	0.290232	0.4662	0.432934	0	0	0.385221	0.0577989	0.116254	0.096478	0.107176	0.213083	0.441627	0	0.109755	0	0	0.0572262	0.11699	0.191949	0.381457	0.110516	0.11686	0.207534	0.52281
orf19.1782	261.247	182.099	212.107	97.0776	209.018	144.474	200.942	192.602	115.761	127.833	190.884	86.0716	277.069	176.072	222.072	98.7198	202.352	213.485	218.25	166.421	97.2957	137.699	189.411	168.723	255.414	217.11	221.081	124.874	188.149	207.654	216.132	174.147	127.754	159.626	191.866	160.226	240.753	204.358	216.505	108.062	191.045	162.666	175.479	178.657	141.778	116.736	206.601	155.553
orf19.1782.1	6.12706	0.602425	0.480301	0.904801	0	0.995974	3.13842	0.224166	0.473634	1.06152	0	0.78752	5.57511	0.396967	0	1.44282	0.435164	0.114829	2.68563	0.492415	0.44804	0.220214	0.714152	0.444478	4.65498	0.700997	1.08496	0.365539	0.252392	0.579234	1.85405	0	0.386849	1.82642	0.427201	1.03297	5.701	0	0.131102	1.05994	0.229461	0	3.07864	0.254922	0.110784	0.234287	0.208038	0.104816
orf19.1783	10.676	10.4875	9.65166	9.67442	15.2936	21.1165	7.01495	10.2343	26.6692	5.38974	11.3467	21.3545	9.60274	9.62465	7.97667	7.79909	17.6849	10.3738	6.32964	8.82214	26.2353	4.34143	15.0037	17.0027	6.72987	9.11626	8.09051	6.37201	13.0942	8.17385	5.88357	7.93232	21.1938	4.90498	11.584	12.8822	8.67594	9.34586	7.14622	7.31572	12.2855	13.6124	6.25576	6.17189	16.7521	4.60266	10.9802	13.37
orf19.1785	75.9454	120.684	108.246	272.54	38.7573	37.5676	65.3682	109.161	24.4667	175.942	43.9836	30.0149	82.0965	105.72	126.054	208.6	51.2642	37.2546	73.1127	73.519	28.0135	120.347	46.082	21.4906	78.5909	87.1437	124.943	201.801	43.8043	31.9895	74.0949	65.3389	25.3451	114.043	61.8983	24.635	78.0064	113.738	98.6124	193.196	50.8104	27.7045	72.3658	114.182	18.8434	143.682	57.5343	22.8467
orf19.1789	5.73207	5.29797	8.92099	2.89187	6.25984	11.4042	3.35347	7.28631	9.89681	3.27115	5.23761	11.6907	3.58898	5.61366	8.26693	3.95889	6.70491	9.64615	3.19862	4.00138	10.1658	3.62541	6.58919	11.4922	4.81428	4.9812	6.91575	3.60046	6.39255	7.05012	3.76652	6.39519	9.47145	2.99325	5.31987	9.0324	3.75425	6.26988	8.63336	2.98289	5.66645	11.8316	3.12714	4.57345	8.55805	2.57139	5.53262	10.4863
orf19.1789.1	100.201	83.0571	70.9773	109.706	41.1324	38.9048	84.4542	87.8953	179.215	87.755	41.3984	95.6573	105.477	88.6609	84.8554	113.911	56.8173	62.9973	86.1535	67.0071	162.362	81.4304	48.1788	102.022	84.3129	71.6371	64.9499	78.1846	31.7658	49.8474	73.1087	70.3273	120.629	70.614	47.6206	70.5599	84.2015	82.2549	56.6934	68.9818	38.5679	37.6567	76.9465	72.3267	175.064	72.8357	45.1497	102.21
orf19.1791	10.8163	14.3354	15.7362	2.81424	37.1511	49.7289	6.98092	16.7537	47.8423	3.82235	31.3463	39.8429	5.77738	16.2054	18.8441	4.3582	37.2149	29.0878	7.22874	16.3908	50.7911	7.19188	32.5926	50.0616	8.77066	17.1702	18.8069	4.59153	34.3448	28.6583	7.61736	25.9095	49.7258	8.32195	27.6799	46.9573	7.97259	19.3017	17.7301	4.29002	30.8401	47.482	3.78651	14.6228	41.3291	4.36526	24.2588	44.8957
orf19.1792	5.03446	5.23661	3.46171	3.42154	4.46468	3.91547	4.62678	5.61071	4.18949	4.17316	5.34626	3.09598	5.11406	5.48809	5.32393	2.97113	5.98765	3.67162	4.67569	4.32336	4.75573	3.54948	5.45466	3.26177	5.49003	4.28684	3.95252	4.05565	5.49033	3.64343	5.89181	5.16171	4.46106	2.87208	5.96206	3.79017	6.3651	5.21917	4.22627	5.00032	5.14184	3.44241	4.38736	5.01088	4.2391	3.07017	5.72502	4.01074
orf19.1793	3.54865	7.0101	5.35382	3.39539	8.09068	5.12066	2.27121	6.46959	10.2725	2.82515	7.01426	4.44588	3.85394	9.22715	5.63374	3.63333	10.1902	5.39776	2.32064	4.25493	13.3179	2.32149	7.68724	6.37557	2.93631	7.18796	5.77506	3.36917	7.93849	3.70379	3.0039	6.68639	8.75797	2.22804	7.38283	4.74342	3.11336	7.49144	6.16265	2.44237	7.05861	5.06677	2.42747	6.38803	7.12214	2.83424	8.0894	5.28933
orf19.1794	3.02385	4.69814	9.25011	1.47518	7.90258	9.59074	3.13408	6.39587	6.08114	3.0893	6.18018	4.11939	4.29484	5.21005	8.88466	2.05832	9.6845	9.43574	3.01031	4.14461	6.13604	1.94777	7.80113	9.70156	4.44931	5.73355	9.16298	2.64214	6.33707	7.21662	2.90948	6.51701	7.064	2.14575	6.70385	7.83124	3.83878	5.77599	8.82774	1.00807	6.67787	8.49892	2.25089	4.65498	6.63782	1.47062	6.58864	6.39986
orf19.1795	11.591	16.4132	35.6404	6.01255	12.7317	23.4954	10.558	17.4534	22.1103	8.01804	12.0647	15.9903	9.91021	11.9365	35.4847	7.21366	16.6034	30.6242	10.3467	9.70746	24.6372	6.73145	15.2539	29.0932	11.4968	18.5294	31.2903	7.09827	14.899	26.4519	11.8071	16.1851	25.4496	8.61477	16.0393	27.4896	9.34474	16.8156	33.7441	6.07825	14.1807	25.9248	7.43737	13.7779	23.2632	5.6307	14.3544	18.597
orf19.1795.1	73.9796	39.6222	41.1265	68.332	43.1925	20.0845	62.8015	39.2236	18.5145	59.5425	37.5799	16.6138	70.5688	41.8728	42.5676	75.712	33.2114	37.3348	62.8465	42.4693	15.2901	54.6556	34.9431	25.6485	82.3174	38.5661	38.507	87.0952	37.5851	31.1484	77.3649	32.6836	24.9634	73.5952	44.2667	34.0612	81.218	51.0633	41.3238	68.6903	37.872	22.703	85.2446	35.4311	22.8215	70.6502	34.3363	34.3392
orf19.1796	92.6187	57.4598	25.8198	99.067	17.292	12.7178	59.8359	62.4354	7.81885	76.446	13.1744	5.77802	92.9004	74.7739	36.4535	96.4368	17.3761	23.3956	57.0021	35.1558	9.16641	71.8991	14.2797	10.5987	81.8371	43.5194	25.7181	79.4271	14.6719	17.8711	55.9169	26.1112	6.11327	65.5467	17.0582	9.57767	87.9035	61.4114	26.7849	79.1634	13.2741	11.0533	70.9132	42.227	9.37869	71.8657	14.2657	10.2932
orf19.1797	4.73789	6.78996	13.7419	10.2205	12.3044	20.0119	1.3265	7.75467	34.6171	4.03111	10.1739	21.7125	3.69773	4.54306	9.1751	9.9717	20.0906	8.12389	2.49477	5.7635	34.2032	3.83762	14.2233	23.2952	2.42153	6.26	6.82924	3.99324	14.3111	5.3233	2.83317	5.69852	24.4003	2.73854	10.8337	17.4255	4.15194	5.43718	6.61533	4.77865	11.0413	9.76095	1.50142	4.64139	14.5804	3.10785	8.49541	19.5201
orf19.1798	2.46929	3.99248	4.29389	2.94468	3.97646	3.59255	2.62701	4.96756	3.72749	2.78472	2.83098	2.71832	2.46321	4.71358	4.01391	2.66087	5.18215	4.4234	2.31752	4.28322	4.23746	2.40199	3.8596	3.69748	2.60298	4.17795	3.07091	3.23007	3.55446	3.10568	2.06391	4.45698	3.0979	2.25472	3.86342	3.05617	2.55032	3.60019	3.29441	3.20334	3.6909	3.69176	2.09877	3.06214	2.81444	2.02175	3.11653	2.06948
orf19.1799	53.7318	80.5946	66.6939	132.318	72.0274	81.8694	54.8337	77.3615	143.043	98.2089	75.5497	108.764	47.1727	89.2063	69.0195	115.754	89.3903	84.2633	51.3595	69.81	134.046	83.876	77.649	87.0878	52.129	74.7689	59.5043	111.958	84.8767	80.5762	59.7352	69.9641	115.899	79.4459	75.5634	88.9861	57.2974	79.4172	62.129	106.842	66.7415	75.3241	62.498	67.6574	105.591	91.5751	61.8952	105.065
orf19.18	424.777	631.553	824.374	152.876	969.371	1041.38	297.674	678.695	1251.38	160.905	989.832	870.92	309.67	652.752	708.139	160.974	987.069	1061.98	305.122	620.188	976.14	196.1	956.17	1450	342.375	633.318	602.215	165.412	802.252	960.33	326.374	740.616	1038.19	230.392	764.845	1279.6	358.936	654.404	680.967	183.211	798.998	1102.31	223.929	512.967	1068.5	148.58	757.653	1167.46
orf19.1800	16.0169	34.7834	29.2024	51.6913	23.4226	10.1312	13.6363	28.1447	87.2721	20.7321	17.5534	67.3819	19.7029	39.3647	38.5761	39.0096	42.4948	9.18428	14.6294	13.2235	84.1709	17.562	24.3848	20.2037	12.9336	20.1559	34.6101	28.4433	27.6982	8.17029	11.3158	21.568	55.046	13.0393	25.9242	14.6847	13.6263	32.2828	26.3363	30.1754	27.0489	6.59856	11.4081	24.0047	49.7642	18.9021	20.0736	47.1809
orf19.1801	232.661	204.239	303.115	148.118	266.755	227.166	176.011	211.637	186.951	136.912	214.183	138.857	314.954	239.851	378.666	174.59	301.902	287.868	198.188	209.752	154.479	156.622	258.966	277.869	179.108	182.995	277.143	124.566	196.251	197.927	171.304	200.597	159.044	135.417	207.703	235.461	200.246	204.672	258.809	122.044	178.5	207.107	148.204	165.553	178.162	127.202	197.936	225.875
orf19.1802	76.9471	64.7942	31.0594	65.9643	40.4431	32.9501	91.3085	63.9994	45.4689	88.8849	38.4844	38.676	65.7863	78.1694	29.842	69.5302	38.5483	44.5921	74.3024	64.014	53.3915	83.4979	39.8565	30.8542	78.4364	57.5986	26.3284	85.6173	26.0805	38.1007	85.6728	56.0541	39.2974	93.0756	31.7552	32.9565	79.852	69.387	27.4002	76.2764	33.0041	32.0939	93.8025	45.971	34.5646	89.4585	39.0418	37.2096
orf19.1803	5.40489	6.6079	8.86623	3.94218	7.93455	6.12848	5.56255	9.71541	9.56679	2.95352	5.79492	6.18016	6.5627	7.91201	6.31319	3.63944	8.67332	7.37295	4.4136	5.13775	5.93333	3.29921	8.18824	7.90766	6.35133	6.37634	5.86331	2.73822	6.68478	5.78532	4.83619	7.85669	6.72715	3.56409	6.11452	8.29055	3.35545	6.5933	5.26109	2.8987	8.41018	7.40438	3.34603	4.3648	6.10548	2.50717	5.51004	6.72999
orf19.1804	25.4672	33.9593	48.1763	17.5313	47.2933	52.0698	22.3742	38.609	78.7537	19.4578	44.8727	62.1953	21.6723	33.904	41.2793	16.8437	54.9469	54.4779	23.2422	30.1099	101.895	18.4331	53.4965	71.6987	26.2186	36.3997	41.9298	19.7069	55.9316	45.0882	23.871	33.4637	83.4778	24.1439	53.1535	60.3787	23.0999	38.0863	42.4819	15.5724	53.1286	50.9788	18.1263	30.38	70.4134	16.8854	41.262	77.7433
orf19.1805	27.6367	51.1831	29.6498	30.4477	65.0942	27.6278	25.9123	54.0784	22.2922	28.9152	56.1359	22.681	25.416	51.7187	27.3254	24.745	66.4412	31.9054	26.3447	43.1054	30.6636	21.4303	60.3122	20.8188	27.2013	54.5638	34.2408	20.5014	68.1186	31.6963	25.6626	47.7481	29.2024	21.741	62.8942	21.0039	25.7695	54.1846	29.0935	16.0132	73.6163	33.4377	23.2313	53.0936	23.8794	21.3615	54.6341	23.4033
orf19.1806	0.570131	2.47738	1.03352	0.890039	2.32069	1.21445	0.956716	1.86514	1.56273	0.974591	1.74974	0.903784	1.0397	1.42366	1.53556	0.70964	1.87278	1.64728	1.15579	1.69534	1.28546	0.758175	0.819584	0.765146	0.467443	1.47489	1.36965	0.419504	1.95516	0.997121	0.132986	1.47115	1.44287	0.739784	1.96108	0.762084	0.785118	1.89397	1.35411	0.540631	1.05335	0.538348	0.496849	0.731392	1.01711	0.268875	2.20845	0.781885
orf19.1808	6.01991	7.12047	5.41461	6.29085	5.81858	3.70969	5.20189	8.75025	4.89254	5.46157	5.51437	3.62421	4.37461	7.4126	6.66912	5.22051	5.94311	5.38336	5.88755	7.38528	6.40823	4.76827	4.98559	4.92247	5.80257	5.50049	5.47441	4.91357	6.26721	5.65735	4.9031	8.07935	4.76454	4.14039	5.79192	4.69025	6.70442	8.78603	5.78161	4.72583	5.81175	5.19509	5.12192	7.89989	4.42345	4.91008	5.8684	3.31064
orf19.1813	59.1933	107.415	172.752	73.7817	94.7669	84.3613	44.1145	110.867	82.4887	45.9431	88.4564	54.5426	56.2568	131.173	128.404	72.998	129.222	118.391	46.9874	122.487	66.3522	52.1799	107.929	87.7003	47.7987	118.945	127.44	55.6102	105.17	98.529	46.5954	102.117	72.0603	43.9912	102.228	80.4891	50.9681	106.372	132.573	56.8875	105.307	77.9791	41.224	95.0037	79.7627	41.3089	97.0326	89.6124
orf19.1814	20.6305	23.097	17.6792	25.9503	20.9906	19.5407	19.1557	23.9154	11.0068	21.3343	18.6048	12.9722	23.6783	23.6779	17.9484	28.2333	25.6075	19.6306	17.3707	21.2161	9.21527	19.3292	23.2729	15.9569	16.0401	17.5389	13.4241	19.2939	16.2477	13.791	14.8203	17.071	9.15535	16.5415	18.703	14.4898	18.3714	21.3361	13.2093	17.7175	19.7607	14.8609	17.0844	18.8484	10.6177	18.8872	19.4163	12.0391
orf19.1815	139.641	304.784	386.819	198.404	400.144	577.877	131.406	321.839	992.939	143.916	406.797	691.782	104.11	324.441	365.779	145.849	352.107	422.23	135.177	289.262	799.808	122.538	370.608	699.187	152.317	322.955	347.973	150.296	365.534	435.494	158.557	334.237	812.376	153.304	334.931	624.038	154.296	323.475	381.5	198.722	345.101	578.425	125.197	245.812	729.267	137.726	322.116	742.644
orf19.1816	27.5913	21.22	20.9053	44.4782	16.4014	36.8056	30.4103	21.8707	21.7335	39.3272	17.0512	44.9077	20.7391	18.7284	22.3263	49.2736	22.0038	15.613	22.63	22.7927	18.064	32.5123	17.4168	20.2768	22.6252	20.9446	20.0301	31.9834	21.5212	16.5496	25.7707	20.5592	17.2342	31.1301	18.0422	17.3819	19.6276	18.0767	21.8906	34.1666	22.1419	18.4113	21.3446	21.8505	17.4912	28.0143	20.9089	15.6524
orf19.182	24.5005	29.6227	43.6015	12.5237	41.7741	56.1829	18.4058	32.4813	64.9079	13.8061	39.4664	58.7737	20.5606	28.1102	40.8246	16.1025	52.5612	51.3692	19.1725	23.4789	70.0044	15.4257	49.0236	86.6642	19.5544	28.2998	32.0101	11.912	41.473	44.3245	18.9653	32.9073	76.6517	17.3023	38.9676	76.5119	20.8009	30.0112	39.4232	13.5696	46.017	50.6711	15.8718	22.3073	64.0645	10.8899	39.4964	62.6719
orf19.1821	0	0	0	0	0	0	0.194265	0	0.23454	0	0	0	0	0	0	0	0	0	0	0	0	0	0	0	0	0	0	0	0	0	0	0	0	0	0	0	0	0	0	0	0	0	0	0	0	0	0	0
orf19.1822	0.323344	1.47037	0.791301	0.378583	3.769	2.279	1.46021	1.53198	2.36985	0.855004	3.54166	3.20358	0.238131	0.67823	0.623469	0.503082	2.8943	1.14911	0.983245	2.19341	1.44896	0.618113	2.78892	1.30184	0.596488	0.769934	0.476664	0.386617	1.78648	0.91895	0.509096	3.12882	1.43991	0.812901	2.16359	1.40468	0.389613	1.101	0.511979	0.402431	2.21223	1.17357	0.680977	1.46218	1.27086	0.200143	1.52331	0.997738
orf19.1823	5.48642	8.30499	9.3367	1.71881	12.0431	6.45367	5.12827	8.13423	7.57918	2.55997	10.2615	6.12353	8.19889	6.35234	11.3499	2.67118	16.845	9.16173	6.61501	7.32481	7.57355	3.87134	12.7387	7.6135	6.84572	8.16296	10.2703	2.58144	13.6808	8.15934	5.14505	8.0372	7.67264	3.51107	13.7686	6.58527	7.50386	9.1005	8.12571	1.88459	14.7392	5.84135	5.55099	9.59501	7.4407	3.27386	12.4723	6.14216
orf19.1824	0.220083	0.13344	0	0.343574	0	0.16546	0	0.446886	0	0	0	0	0	0.131895	0.323323	0	0.289173	0	0.127475	0.327218	0.148865	0.146336	0.542361	0	0	0	0.144195	0	0.503156	0.128303	0.154006	0	0	0	0.283882	0	0.303073	0	0	0	0.457441	0	0.255726	0.1694	0	0	0.276489	0
orf19.1825	6.57431	3.791	4.06702	1.04068	12.0107	6.49799	5.96306	3.20509	4.56942	1.32619	12.5818	4.51851	9.5964	3.38893	3.68096	1.80255	12.8365	6.31222	7.4028	4.44302	4.04263	2.75119	13.9071	7.12632	6.46177	3.37335	3.91581	1.31929	11.3515	5.73561	7.04547	4.88543	5.34315	2.68446	10.9411	7.825	5.95117	4.6734	3.56695	0.784717	15.1936	5.76284	2.80454	5.76805	6.33588	1.91882	17.5871	5.47077
orf19.1826	4.70899	11.5534	15.6433	16.6259	17.7899	30.3804	5.80489	12.4525	16.6399	8.95053	18.6705	19.6602	3.54865	11.4525	16.6916	17.209	22.303	20.5414	6.85048	12.7	16.4074	8.22817	17.5081	20.0614	2.96297	9.46477	13.3456	9.14571	16.2738	17.0141	6.70532	14.6428	17.8761	8.13515	18.3988	19.7616	4.4865	10.3682	16.8631	8.80088	17.4129	21.4051	4.45366	17.027	16.704	5.81016	19.6394	21.3148
orf19.1827	0	0.136975	0.163811	0.176338	1.0589	0.566144	0.312197	0.407754	0.538458	0.337907	0.286896	0.417809	0.380289	0.180519	0.165944	0.328058	0.395778	0.156655	0.436171	0.279905	0.356553	0.250354	0.371152	0.45478	0.529209	0.106259	0.246691	0.221637	0.344323	0	0	0.423957	0.263877	0.195425	0.242835	0.402632	0.1037	0.25016	0.119236	0.535559	0.104346	0.159989	0.35	0.289812	0.251893	0.213082	0.378418	0.238323
orf19.1828	12.573	7.74145	7.2793	1.44547	7.79029	8.35338	7.27329	8.37804	12.7536	3.31135	8.16915	4.09435	14.9301	8.17752	6.94451	2.60827	9.60469	6.8937	7.4518	7.89764	9.82296	2.78665	10.3281	8.82923	7.8084	7.97668	6.13035	1.21916	5.64493	6.47749	5.18341	8.98531	7.28602	1.77055	6.41167	5.99288	9.59658	6.47556	5.40138	1.2477	6.07743	6.62629	4.07701	5.77654	8.73736	2.62	5.93859	7.71145
orf19.183	2.29459	13.0778	61.5614	1.91046	34.4165	92.2348	1.08719	11.8034	148.103	3.13792	37.6875	102.818	1.54503	7.51745	55.9581	2.76086	67.4338	48.5826	2.39229	6.482	113.715	2.13598	54.002	143.708	2.15006	18.0237	41.8942	1.68836	56.8889	37.3662	1.71271	19.8081	110.87	2.5804	62.4508	103.737	2.42254	12.9076	65.8823	2.28465	40.1679	92.8417	1.59972	10.597	99.6776	1.6232	30.6525	128.875
orf19.1830	19.3613	19.7516	18.0502	44.1385	52.5396	33.502	19.4755	18.0969	28.5674	48.4629	65.177	47.9867	12.9333	14.9184	18.2852	63.6902	41.3896	12.3602	11.3923	25.5879	16.0063	47.8163	53.2039	25.3653	8.85495	23.2003	22.7529	48.1655	38.6433	19.3495	17.4193	27.2507	19.2048	47.8527	43.8034	22.4567	17.9864	26.7482	11.6787	72.1268	81.3365	21.9819	14.2838	34.2997	23.0271	50.2197	79.3412	54.661
orf19.1831	0	0.14669	0	0	0.716207	4.72911	0	0.327505	2.9409	0	0	2.68464	0	0.144991	0.355426	0	0.158943	1.67765	0	0	1.30917	0.160866	0.447159	2.43517	0	0	0.317025	0	0	0.987299	0.169298	0	1.55425	0	0.312068	2.15594	0	0	0.383077	0	0	1.88469	0	0.18622	1.45669	0	0	4.74719
orf19.1832	20.308	9.02732	12.9468	8.28198	11.6099	23.8451	14.8993	9.72985	37.8119	5.44856	8.87433	23.9184	23.1903	10.051	12.0678	12.2836	15.7776	20.6881	18.7673	9.75361	29.2092	8.04113	9.20789	21.8188	15.9153	12.557	12.8944	7.38739	10.8246	21.8824	12.6939	9.79531	24.6535	8.14216	10.0806	16.9277	17.5572	9.43721	10.7937	5.19295	8.77399	20.7245	8.71628	8.47425	30.6067	3.91432	7.99068	27.7664
orf19.1833	69.8602	139.741	178.817	44.1565	277.236	343.821	52.5293	145.028	272.989	44.1903	249.954	165.553	59.3976	165.424	182.293	49.4484	295.778	280.064	61.128	182.218	249.777	55.1458	278.95	359.239	58.2847	141.898	131.308	41.1018	195.46	230.731	51.5712	192.202	258.829	59.2028	194.02	313.613	59.7968	157.754	154.333	45.4891	206.998	324.678	35.3848	119.25	243.809	34.9907	182.316	294.012
orf19.1834	3.18287	3.36018	4.45293	0.87685	4.46175	4.5043	3.14919	4.08051	5.43535	2.37637	4.11338	3.62092	2.86803	2.87245	4.40088	0.792341	5.11688	4.41419	2.97137	3.36826	8.18104	1.34449	4.38324	5.15101	3.49992	3.11742	5.07848	1.29497	4.08066	4.75892	3.35399	4.08454	5.48913	2.4294	3.88818	5.23885	3.7385	3.30886	3.76496	0.719037	5.39623	3.8717	2.21901	3.91981	5.46112	1.27148	4.58666	4.57439
orf19.1835	13.3765	14.3969	15.6593	2.8514	32.2039	22.4961	11.7722	14.1807	28.4639	5.75095	37.5223	19.2887	14.5142	11.9121	19.4936	3.74452	38.0456	24.0274	10.8905	13.5783	31.2863	5.96521	38.955	22.8906	11.8544	12.9624	17.5986	3.91328	30.4588	19.8244	13.0444	22.9858	26.1976	7.59803	33.5729	24.7019	10.8748	15.1691	14.673	2.71263	33.9815	22.6366	6.99119	21.7499	27.1701	5.09233	41.3036	18.4298
orf19.1836	12.3772	14.6888	9.68624	2.35637	30.8318	12.8232	8.85025	14.7627	15.4879	4.69278	27.6988	9.4514	11.0528	14.2473	14.8571	2.39543	28.2616	16.7468	10.1416	14.8117	16.4377	5.01816	31.5247	17.2692	10.5015	12.5663	12.1641	3.72063	23.9259	14.4313	10.9321	21.6696	15.4269	7.49154	23.4124	15.7374	12.7834	17.1989	13.2645	1.93228	30.5365	12.3464	7.6732	16.5558	17.0151	4.80495	29.3449	13.8055
orf19.1837	138.307	133.36	92.4217	99.8234	124.224	120.506	131.028	118.633	220.856	101.834	128.423	214.948	166.144	131.388	129.586	114.056	97.1453	108.674	140.542	145.153	315.12	115.308	111.15	141.079	147.149	146.017	111.377	109.013	80.5997	101.931	135.036	153.481	216.982	124.735	110.649	127.954	149.184	147.461	102.943	101.002	115.304	118.164	113.274	144.139	186.2	117.528	126.326	165.87
orf19.1839	17.1793	36.6613	53.1828	6.20125	87.3316	109.236	12.8304	39.3596	91.0386	8.37418	89.8408	76.0997	10.5644	35.7337	53.9805	10.6023	96.0738	86.1571	15.3941	49.0444	89.7341	13.0293	94.5237	116.541	13.4687	42.1255	47.3567	9.55199	75.2272	74.7375	13.1104	60.6072	94.6388	15.317	76.7388	110.227	12.5759	46.1996	54.7433	11.5188	87.8276	112.86	7.4826	41.7653	88.6695	8.47356	74.6247	88.3253
orf19.184	7.26877	13.2652	15.6554	7.52747	13.5819	11.4705	6.47879	16.1721	15.3351	4.61337	11.6986	8.27118	7.7534	13.8017	18.5553	8.77868	17.8247	13.4743	5.83586	9.36264	12.4619	6.41223	14.8091	16.0814	8.54739	12.3892	16.2204	8.26087	12.724	11.6217	7.60446	12.8643	11.2643	6.49015	11.5574	10.646	6.88787	13.1492	15.4976	6.14198	10.6704	14.7804	6.10452	11.6328	12.9996	6.56745	10.94	10.6594
orf19.1840	78.3291	57.5564	68.1685	102.305	61.9551	58.6798	67.3837	56.7364	41.0638	96.2592	61.3159	32.4502	87.2802	60.4996	73.0929	138.954	70.0957	78.8752	79.8702	71.3117	34.9772	109.369	62.4851	49.0406	83.038	67.1111	74.034	120.028	68.0898	74.9688	74.3127	67.8981	43.898	98.9001	71.8204	55.8505	85.1421	67.5139	70.8025	110.289	67.8456	68.0915	73.5504	70.9516	56.1159	100.708	69.2702	48.4196
orf19.1841	1.00064	1.37888	1.12134	1.13609	2.35632	2.39366	1.34691	1.04671	0.845594	0.58313	2.77256	1.44204	1.60786	0.545168	1.47004	0.905816	1.85264	1.00927	1.58068	1.48775	1.10756	0.907283	1.79341	1.34292	1.47035	0.770162	1.31121	0.937079	1.80242	2.22735	1.01849	1.0883	0.850035	1.00331	2.11208	1.21595	1.4406	1.02746	1.00826	0	2.52101	1.1596	0.845601	0.770205	1.278	1.02961	2.05708	0.51821
orf19.1842	5.97358	7.37646	5.44212	4.3382	7.64352	6.74471	5.50772	7.96788	8.76177	5.66672	8.87821	7.2495	6.39064	7.0419	6.86309	4.97048	9.76076	6.66099	5.23431	6.21378	9.73877	4.0301	9.6657	8.33987	4.64393	6.11338	6.09291	4.83008	8.28749	6.42916	5.54284	7.16039	8.98374	3.7194	7.677	7.76054	5.51421	7.80681	6.06313	4.0305	8.27736	6.60132	3.9663	8.859	8.41716	4.65914	8.64539	7.11887
orf19.1843	12.2782	16.7593	15.043	12.4165	13.6079	9.54917	9.7794	14.4921	8.30371	9.46036	12.4817	8.58127	13.2869	18.6676	16.4384	12.4595	18.7552	15.1827	10.4398	14.6581	10.0642	9.57151	11.7379	11.4047	14.0693	20.3977	16.2871	10.325	14.2888	14.4921	12.5703	17.409	9.18422	9.02541	14.9013	11.5882	11.286	16.918	13.4077	7.91488	12.9487	12.636	10.9987	14.9907	11.2893	8.30057	11.4738	11.7914
orf19.1844	0.362903	0.275044	0.263143	0.637349	0.134289	0.40925	0.214932	0.491257	0.194618	0.29079	0.230432	0.0719101	0.0763612	0.0543718	0.199927	0.564629	0.119207	0.125824	0.157648	0.13489	0.429571	0.301623	0.251527	0.0608793	0.286913	0.480071	0.118884	0.734318	0.138279	0.052891	0.0634866	0.255389	0.211944	0	0.468103	0.0808476	0.343576	0.421945	0.0718269	0.580711	0.377145	0	0.263548	0.418995	0.182086	0.449258	0.341935	0.172277
orf19.1847	73.2072	247.641	124.423	109.382	11.1404	46.774	36.591	245.771	24.4696	75.4945	9.62694	9.914	103.454	221.637	213.068	127.583	10.7074	98.1489	73.828	97.855	44.9761	113.086	8.13972	20.2382	68.9513	218.022	181.463	100.521	10.9762	72.0352	39.1408	66.6467	29.3465	73.9486	30.2773	15.9231	77.4362	244.452	135.163	60.0744	15.3811	47.2813	38.0332	173.421	16.1562	107.481	16.8702	12.2355
orf19.1848.1	146.401	130.994	170.744	208.948	133.946	115.765	140.864	128.593	123.655	167.346	107.1	67.22	112.455	107.046	177.491	224.39	105.207	143.9	109.77	115.174	128.83	156.569	100.412	150.061	72.5854	64.8487	96.2302	93.7777	60.6582	85.0723	84.8745	96.0262	102.381	107.278	79.753	120.75	98.5196	98.8423	119.281	126.358	75.8271	107.035	111.756	88.6173	95.7234	103.9	89.8782	102.862
orf19.1849	9.45467	13.712	13.0223	8.41829	14.9087	20.1813	7.20351	15.9823	16.9862	6.3653	15.6874	17.4355	7.39789	15.0908	15.3905	7.03726	19.1024	17.2964	7.95295	15.1874	21.3387	6.34972	18.5577	22.8906	8.51414	16.3579	12.6382	8.11042	16.2568	19.0007	8.4446	18.4897	24.0016	7.61361	15.7193	25.2335	6.77165	18.6556	14.6319	7.29852	16.8864	24.7303	5.54815	12.9822	19.4841	6.72188	15.3099	24.3587
orf19.185	31.9866	52.6891	106.852	15.5865	70.676	98.8322	31.0993	57.1283	91.0905	23.4674	56.0006	71.7355	30.9683	43.9348	104.984	16.2246	73.8528	131.224	32.1277	43.9838	91.8586	21.2068	72.3332	127.542	27.6114	57.5926	81.224	19.9306	76.7915	103.639	28.5934	61.8055	104.473	26.6902	65.5851	120.359	30.1081	54.2964	100.489	14.333	66.612	119.679	24.6526	51.4466	98.7693	16.2185	57.7799	95.5551
orf19.1850	14.1532	23.6904	24.7355	11.3306	14.9508	19.0983	8.3107	24.8085	15.0505	10.0807	13.7491	11.8891	9.57061	25.591	26.2127	7.90481	15.5764	21.6417	9.24868	17.8955	16.1191	6.19333	13.1912	13.637	10.3714	27.2254	22.1125	6.67562	16.4091	17.7009	7.70304	27.2415	15.6838	7.37729	18.4901	15.0915	12.7436	27.0045	21.0692	6.96854	13.9125	13.2785	6.1143	22.7188	14.3241	7.35927	15.0451	13.0165
orf19.1852	59.0639	72.3324	80.8497	135.265	30.4398	75.9132	68.3459	57.6568	51.572	79.7222	29.9535	45.7332	53.9782	44.1586	81.1864	99.842	23.9477	73.9384	54.082	58.544	45.357	71.4161	23.6586	54.545	73.1524	62.9883	86.0803	93.5167	36.3949	89.3212	69.0212	53.6375	54.9867	58.4282	40.4815	59.0603	68.3169	57.6325	87.811	86.5072	33.4934	80.0677	71.4608	56.265	59.7271	75.7041	33.55	67.614
orf19.1853	1107.55	831.256	497.237	1091.32	1871.91	976.058	1048.82	832.05	877.049	955.78	2313.73	564.25	1292.87	1009.36	661.372	1121.16	1699.3	1093.3	1672.41	1256.49	631.253	1327.31	1811.56	1040.94	1003.9	914.216	593.831	1000.72	1638.91	1210.21	1191.11	1344.72	899.285	1214.67	1888.86	1229.93	1096.06	1019.4	618.991	973.975	1654.24	1128.04	1146.6	1243.85	1123.75	1286.37	2195.03	1051.86
orf19.1854	1845.31	1481.39	1010.65	1920.41	3209.61	1663.62	1777.34	1506.45	1694.79	1595.91	3605.27	1098.11	2053.17	1785.94	1306.77	1962.38	2544.7	1913.14	2673.37	1993.1	1156.97	2309.29	2921.29	2081.53	1674.28	1469.71	1250.98	1711.32	2573.64	2105.02	1791.45	2195.01	1621.44	1951.36	3066.21	2173.51	1698.9	1702.19	1198.5	1709.7	2855.31	2003.32	1850.06	2146.63	2037.57	2100.58	3455.96	2020.08
orf19.1855	5.18741	9.33311	8.38145	6.38168	6.84363	9.41072	5.64365	9.92258	12.5388	6.32528	7.55436	7.01652	5.22033	10.4415	9.2775	5.89529	8.40873	7.97619	5.42135	9.26351	10.6408	4.94882	8.82345	10.6318	5.34938	7.91644	6.39106	4.27328	6.7032	7.82333	5.60277	9.68198	10.0766	3.87765	7.49119	9.19497	5.04703	8.61624	6.16025	5.45367	5.89884	9.58348	4.06203	7.3346	9.05315	4.50722	7.01277	11.1351
orf19.1856	24.1091	38.5158	26.2588	28.0325	23.0993	24.1422	22.1588	36.0894	27.6826	25.3303	22.931	29.179	16.8398	37.2904	32.1118	26.1485	22.2795	23.5855	21.5548	22.6822	33.2916	19.5558	25.7621	22.7563	21.8641	29.0081	26.3484	24.217	23.3281	23.6778	21.4209	29.0754	29.5627	23.365	24.7106	25.3174	23.0748	35.758	28.3533	20.5612	26.6147	25.5044	19.1213	35.728	26.3016	21.5839	28.5287	28.5572
orf19.1857	72.1502	238.773	49.2521	47.5987	348.645	38.8099	68.9247	221.696	58.2821	61.5383	344.365	30.0291	80.1644	242.25	53.1086	41.8965	349.452	34.017	80.0833	274.128	79.432	81.796	380.157	31.196	74.4653	254.946	49.3485	54.31	403.059	35.6383	69.1835	295.302	78.7211	80.6932	391.342	34.5684	72.8548	269.567	52.1018	51.098	412.557	34.6341	77.9597	324.495	58.6694	83.713	428.464	32.2926
orf19.1860	320.136	1111.53	810.206	507.833	1493.9	1026.72	320.878	1139.64	737.921	475.51	1732.12	746.02	292.778	1033.98	814.731	410.312	1380.37	788.856	378.167	1482.91	584.395	473.052	1464.38	990.734	333.838	1250.24	865.051	446.617	1474.98	950.084	384.46	1626.5	788.527	460.62	1533.82	1047.73	324.825	1061.36	849.354	463.813	1455.73	989.563	437.68	1519.56	910.829	521.961	1669.21	1052.41
orf19.1860.1	57.78	51.0217	53.7083	39.3418	39.9508	28.557	45.9881	49.8863	19.9002	42.7046	40.863	13.6059	64.0021	50.5623	65.9973	47.0062	41.0307	51.3113	52.0407	41.4873	20.7024	42.5471	39.5128	26.3708	67.71	44.7853	56.9046	41.9772	37.5194	42.755	50.0421	40.1994	22.2264	42.842	39.1492	27.6648	60.0028	47.2702	47.9416	35.0665	39.5763	31.7628	46.3853	47.1726	25.949	38.4451	45.4712	24.6899
orf19.1861	24.07	74.0296	50.3021	86.1011	15.4709	14.444	17.6175	67.4201	28.49	42.93	13.135	22.0199	20.8103	83.2798	60.0178	56.0813	20.0443	20.2107	16.0598	30.1878	39.3551	30.3395	17.284	19.3014	24.4334	47.6345	42.6979	55.6625	13.4349	12.2822	21.312	36.2595	31.6213	30.6659	22.9865	17.3151	25.4799	74.4482	44.1617	59.3905	18.9832	11.4027	23.5923	52.724	20.8497	39.653	18.2737	20.7975
orf19.1862	818.988	287.362	285.675	2330.95	39.9388	77.1492	1361.42	271.013	81.9736	2517.08	22.9034	126.769	1272.73	415.914	252.424	2700.57	32.3305	108.774	1063.24	149.662	197.075	2273.04	22.3946	116.517	763.997	183.86	165.978	1909.48	23.6524	51.5107	890.269	50.5712	110.228	1710.14	105.676	73.2559	949.344	237.977	180.415	1993.37	28.0901	63.5642	1385.2	140.97	69.5868	2096.28	23.1843	153.622
orf19.1863	0.973017	0.728773	0.456527	2.54654	0.635393	0.817585	1.32205	1.12346	0.695749	2.56832	0.617836	1.27025	1.3007	0.891843	0.756771	2.31536	0.526431	0.396894	0.86195	1.10628	1.5486	1.56034	0.2821	1.03699	0.603351	0.403818	0.525005	1.76882	0.610653	0.26694	0.680883	0.402794	0.835684	1.26256	0.44297	0.459041	0.709373	0.874636	0.317195	1.91319	0.555171	0.405341	0.831324	0.881107	0.459493	1.70055	0.50334	1.08685
orf19.1864	28.5221	43.2625	37.0689	24.4821	20.5827	24.8271	26.8259	40.6945	42.4152	27.6379	24.1275	26.6627	27.5155	40.7456	35.4286	21.7018	29.2276	29.1743	25.247	32.7559	47.398	19.6263	27.0295	27.6913	29.7334	38.809	33.4322	23.5664	26.3935	29.6924	25.4955	32.2755	41.1182	23.2385	28.1427	29.1743	27.9248	39.2851	32.7834	22.6771	25.2101	25.1985	25.8745	35.4834	34.0737	20.5453	27.5587	30.6187
orf19.1865	126.744	85.8608	123.195	61.5668	70.3612	60.3002	74.1127	86.9877	40.4553	57.4952	72.9065	42.2939	143.466	98.3629	158.494	72.4584	91.0285	82.8113	96.4474	64.3263	44.9476	66.1653	72.7205	57.8034	111.173	108.989	170.552	78.9742	93.2488	87.6323	82.7526	76.7819	51.1835	73.0532	79.99	64.1091	117.288	95.2276	133.41	66.9441	83.9311	76.4425	68.7373	80.7349	57.7031	59.2106	79.5098	58.1406
orf19.1866	308.512	183.972	171.847	305.043	176.06	168.276	302.877	186.536	91.3636	329.545	209.956	103.646	320.112	195.113	209.472	335.77	175.356	195.049	291.005	217.779	124.276	282.133	200.21	146.982	288.729	192.752	197.819	337.974	172.625	191.718	274.935	236.486	148.896	329.066	236.991	163.993	330.894	209.348	190.707	305.601	220.173	192.207	308.929	209.826	171.561	328.316	271.42	192.624
orf19.1867	4.86108	4.91228	4.45239	13.6463	1.38855	7.24509	4.19225	4.61782	20.6723	6.45088	2.65343	12.0996	3.73254	5.82648	4.38507	6.6344	3.24959	2.42462	3.26016	5.07188	35.7071	5.5004	2.04911	6.63827	5.21416	4.4525	4.86118	5.39657	2.20969	3.28136	3.58064	5.58152	17.8308	4.64769	2.03508	5.77575	5.93075	5.04284	4.72621	8.43064	1.77258	3.14059	5.25198	4.39805	14.0352	4.34368	2.35707	6.15374
orf19.1868	913.879	200.759	34.6297	901.88	17.1291	24.153	1168.59	183.134	468.267	1324.17	15.7931	209.392	799.352	209.2	79.9938	878.71	26.496	16.1692	888.434	177.195	536.545	1144.04	17.1324	87.274	936.47	127.893	70.5023	1184.99	18.0987	9.41487	1000.46	43.6372	273.571	1142.51	44.4472	60.5665	995.004	187.054	27.3488	1192.83	18.2494	9.90798	1267.45	116.794	256.467	1337.87	16.0031	95.0051
orf19.1871	12.9845	16.9421	13.7085	13.2324	15.6213	14.1664	13.9038	16.1989	15.9099	12.3587	16.5291	13.7332	11.4008	12.5501	16.2981	8.98593	17.2381	12.0003	11.6121	12.7106	18.0293	9.54526	16.3703	14.7911	12.5998	14.4083	15.9528	10.6088	18.8877	13.2621	12.4879	14.6642	15.3728	12.8182	16.2527	12.1447	12.4021	16.6602	13.9804	10.4904	19.2875	13.9036	12.263	17.3501	16.1363	11.9041	18.7657	11.3615
orf19.1872	206.286	556.204	814.288	516.589	654.737	785.963	254.451	557.188	723.25	459.525	701.722	755.794	188.929	664.905	834.936	577.518	820.536	1107.54	256.209	600.132	655.108	472.365	794.859	975.442	236.113	723.73	825.377	568.902	890.621	1071.84	298.387	687.018	845.305	455.896	858.447	991.255	228.677	673.626	929.828	572.762	808.03	1055.56	345.333	595.613	853.76	541.139	692.566	919.496
orf19.1873	61.4646	362.609	615.267	224.77	472.174	595.873	84.8187	400.003	521.904	181.44	472.045	517.379	58.4583	386.038	542.913	237.547	601.663	732.235	75.2961	343.608	465.639	159.388	570.475	695.792	78.8306	495.879	548.889	211.205	645.928	741.374	101.935	431.685	570.22	155.721	616.221	676.165	78.5053	450.022	614.833	192.775	554.025	704.945	101.772	371.146	559.434	172.182	466.781	615.082
orf19.1874	0.305945	0.27825	0.72099	0.477614	0.339636	0.517527	0.0905991	0.310616	0.164073	0.19612	0.388531	0	0.450634	0.412543	0.505645	0.0952021	0	0.212151	0.354413	0.511737	0.517356	0.45771	0.141367	0.0513242	0.537515	0.539632	0.200451	0.225115	0.349727	0.535077	0.321134	0.215305	0.178679	0.49623	0.197317	0.681585	0.421312	0.203269	0.121107	0.326379	0.26496	0.541667	0.577677	0.294361	0.307015	0.48696	0.192179	0.193651
orf19.1876	25.4528	32.1435	29.9228	20.2788	23.4629	26.0426	27.8747	33.13	37.9613	20.8537	28.8808	36.3494	24.6554	34.3438	36.4523	23.1047	31.9096	33.3152	23.8149	29.0541	50.5287	20.9296	30.4809	33.199	32.5992	38.5187	35.2769	24.5462	31.3908	31.6085	29.2459	34.3405	45.3868	25.6495	27.586	35.0961	29.8138	33.4714	34.1611	20.3512	31.3561	34.291	26.5563	32.6908	38.9426	19.1774	31.0303	33.3176
orf19.1877	11.9144	18.1739	11.7312	12.3346	8.26074	10.1831	8.61624	14.94	5.4703	8.52185	8.0431	6.16312	9.18356	14.2806	14.8318	9.99062	7.08581	10.436	8.06323	13.612	7.46514	7.33832	7.72665	6.05928	12.0747	15.9271	14.0511	12.2733	8.12387	6.36093	9.74146	11.915	8.4232	8.13672	7.11791	8.38199	12.0895	14.5819	11.7162	9.187	9.21048	11.5463	9.54507	13.8042	6.88	11.0011	10.3201	8.41456
orf19.1878	17.267	28.6629	16.3376	18.9841	19.636	16.5435	14.9033	24.5143	10.841	17.3454	17.1146	10.0976	14.7104	24.7345	23.4334	15.7915	17.154	16.5	15.7946	20.5067	15.0979	15.1914	20.0435	12.0812	18.2758	26.816	20.0738	16.5786	13.8005	18.4139	18.2716	22.4506	16.1718	13.3884	21.7292	14.5426	18.7035	30.2193	19.3383	14.227	16.121	15.7328	17.8002	25.4466	12.3968	15.4919	21.5602	15.8608
orf19.188	14.4051	17.8985	16.894	8.44112	11.0317	15.7268	16.3459	17.0978	11.8527	14.2392	12.2487	9.39883	12.9678	15.6894	21.6225	7.37985	9.92994	14.9399	12.5033	15.3957	18.0752	9.82797	12.1417	12.1317	14.202	14.1401	19.2042	9.1246	10.6277	16.5766	13.9661	15.7791	16.9233	11.3233	10.2868	14.1761	14.7484	18.9749	21.2551	6.94863	13.2781	14.3412	10.4309	16.7119	11.9834	8.80196	13.8744	7.74354
orf19.1880	246.106	176.957	211.242	221.135	106.465	136.052	262.229	177.911	157.068	232.97	110.542	107.664	243.271	179.187	207.712	209.558	126.706	169.252	238.685	177.778	164.977	204.959	114.097	145.861	284.023	199.755	218.247	269.877	146.775	174.41	277.323	162.773	164.941	216.915	136.951	159.141	274.21	187.406	214.66	230.509	137.532	154.314	303.837	157.881	159.102	239.071	127.017	149.303
orf19.1881	47.5204	49.4958	54.7626	55.3294	32.6569	38.746	36.7216	51.0028	22.1269	49.3195	31.8264	15.3799	55.519	57.602	75.8374	60.0286	47.0146	54.4101	37.9115	52.1907	21.9644	48.3734	33.947	29.4959	47.7873	54.8006	74.8344	58.401	41.0855	52.2076	37.9639	49.5658	23.7883	47.1266	41.7395	31.4573	48.028	49.2755	64.6733	54.4762	42.2911	42.9882	40.4264	47.6806	29.596	44.0211	36.9925	29.8278
orf19.1883	20.7934	20.1367	19.9908	16.7752	24.493	23.0664	17.2066	21.3766	23.6227	12.7327	30.0626	19.6159	19.0188	18.3872	23.1563	12.6512	29.0024	25.3892	20.0112	20.9058	26.6542	14.1352	29.6345	26.7935	21.3776	20.7642	23.4554	17.2685	29.0326	22.3623	19.7195	22.6763	28.1092	16.1508	29.0343	26.8483	22.6071	22.7997	23.4612	14.6847	30.082	24.8586	20.275	22.9441	25.1367	15.2442	32.4068	22.7702
orf19.1885	46.4834	47.4465	25.8228	59.3256	23.2349	27.3373	43.904	40.3425	33.0366	55.93	27.3138	28.2267	46.2229	42.8533	31.7349	56.8662	27.9521	27.749	37.6715	36.7154	34.4843	41.6253	28.4646	21.004	48.4732	42.6472	34.5692	55.4414	32.6383	30.0491	45.4466	34.6908	36.7256	47.6079	36.5069	22.8825	48.4604	41.9044	33.3877	50.1213	32.0104	24.0256	45.5723	38.8084	29.1538	51.379	31.3177	29.956
orf19.1886	32.3705	63.6622	88.2365	43.0899	118.223	166.632	27.1554	69.6397	190.613	30.5673	120.88	178.147	23.695	69.5199	93.6963	44.1722	129.767	107.909	30.8063	68.3749	203.449	32.3768	124.348	199.985	40.0197	76.5374	104.782	35.0865	133.965	120.873	33.1113	93.5094	208.974	41.2295	120.531	204.701	32.7066	80.5442	99.7513	43.6956	122.747	194.501	23.0686	73.9007	182.204	31.8511	106.852	188.989
orf19.1887	52.7308	50.2516	43.9839	70.1772	27.9576	11.1525	41.7944	46.3408	53.7228	53.552	27.991	45.7936	53.7841	47.2223	60.8792	67.54	45.6899	22.9885	42.1956	24.8683	73.8939	54.8682	37.5559	25.6713	60.777	43.3894	65.5161	73.6218	40.4592	18.9067	50.0534	34.6151	59.5927	60.3172	50.0829	21.0329	58.1827	53.6286	53.3957	68.0414	49.7239	16.1197	55.1297	51.0809	41.7858	67.254	39.6869	21.9342
orf19.1888	22.1579	30.5563	34.002	44.4856	36.5347	33.7044	38.1488	27.4139	55.0481	36.0713	29.9715	52.606	18.6497	30.0172	33.6119	32.5827	40.9626	34.8749	32.712	33.4039	85.5344	32.8924	32.9533	42.4617	19.8448	26.0308	29.9128	31.6219	37.5416	37.6111	31.7318	32.4197	56.6383	35.7052	39.6148	35.4498	21.7141	28.4162	30.2706	38.187	36.487	37.5148	31.1352	30.2233	50.1934	36.7441	35.4111	42.858
orf19.1889	295.409	121.697	108.282	171.142	79.0911	85.6652	291.569	124.355	130.463	237.456	90.4173	123.299	286.522	134.115	131.734	212.477	88.4348	108.557	272.602	129.533	134.998	249.503	90.9552	112.838	314.337	126.33	115.739	224.028	92.875	106.202	259.213	116.646	124.91	240.696	106.444	119.577	303.201	133.448	116.768	202.14	79.5333	92.2227	294.815	129.542	139.296	244.42	103.672	144.335
orf19.1890	13.6033	32.5688	63.7356	67.5749	19.1541	68.4427	12.808	32.4853	139.519	35.0146	21.0405	126.842	11.3321	35.2854	55.7005	58.7843	27.3606	52.2923	13.8997	31.2195	142.833	27.1814	26.5177	100.784	15.786	35.683	59.1893	48.2501	28.7077	49.1685	15.1329	31.3705	140.6	25.3906	30.8192	90.6366	12.3925	33.4637	63.8998	43.7588	23.5378	69.1156	13.5367	28.9418	120.594	29.2145	25.6346	106.547
orf19.1891	758.117	403.028	473.331	1905.42	530.773	398.251	884.052	396.748	820.738	1477.4	497.678	695.912	876.394	347.252	432.6	2076.96	589.034	392.952	816.31	570.647	920.546	1271.28	594.516	574.118	671.99	407.086	471.962	1353.69	604.725	395.989	799.052	474.472	830.445	1035.72	657.144	487.971	708.279	322.537	410.762	1431.22	576.511	323.607	760.663	551.084	695.838	1101.84	678.296	600.825
orf19.1893	35.1492	31.1035	19.9763	28.1437	13.9973	17.2058	28.106	31.1849	11.0537	30.3375	11.8448	10.3361	25.9133	28.9318	20.8073	20.5851	14.8933	21.1397	24.5356	23.8507	14.1073	17.7724	14.9776	13.4446	31.1347	25.7127	21.3034	24.0836	16.0914	20.0381	26.6206	25.1005	14.8285	20.3389	17.8235	14.0834	30.0291	27.8285	21.4004	25.3971	19.117	19.0209	25.4634	32.4058	14.4729	26.6974	16.2201	10.4954
orf19.1896	345.228	832.972	1879.25	292.61	839.002	1376.88	345.889	865.574	1239.83	356.988	805.481	1569.38	309.238	629.851	1680.86	261.925	1054.49	1579.3	337.752	546.301	1510.13	259.603	994.705	1656.31	374.742	884.492	1770.25	351.095	1388.78	1615.69	383.995	746.866	1575.67	325.601	1085.16	1675.49	331.801	834.29	1865.68	293.672	1153.1	1581.16	336.95	785.04	1437.08	318.953	924.207	1233.28
orf19.1897	22.9396	30.8151	28.9656	38.4355	21.6606	22.9702	23.3073	27.4392	26.0183	31.058	20.7188	25.8626	18.7251	25.6584	34.79	26.8914	18.6433	21.3922	23.5957	19.6995	30.8992	22.6821	21.4429	23.8858	24.529	29.9973	34.9182	30.1204	21.7767	24.0374	24.6321	28.3208	26.7368	26.1733	21.682	23.1735	22.2627	29.1682	30.373	30.9413	23.84	27.2394	28.9526	26.7897	20.2417	24.0616	23.2912	28.4139
orf19.190	7.97716	5.98224	7.99146	1.9663	2.87419	6.94424	4.72453	5.8966	3.9778	3.56607	4.66536	3.07819	4.94727	7.17105	9.48331	3.72343	4.34427	6.04109	5.65399	5.9302	6.24775	3.62913	4.2033	6.12764	4.6471	4.81351	7.35838	3.08927	3.27954	5.44599	5.87593	7.0173	7.78518	3.94969	3.24935	5.79913	5.13125	8.64737	8.39292	1.86622	4.14512	4.83167	4.32964	6.30168	5.68781	1.78202	4.41745	3.12254
orf19.1900	13.2504	17.6492	20.0848	6.05159	18.2045	27.6599	10.4357	14.9316	23.233	8.17768	18.3489	19.1614	8.54236	14.657	18.8967	6.09706	20.9755	18.6698	10.0426	16.0854	26.0775	6.32661	19.8441	25.7756	11.6894	18.7468	20.3646	7.26043	21.7532	24.7355	12.5766	21.4273	31.3247	9.09968	21.1826	30.9011	11.1617	17.1857	17.8558	6.46621	20.1186	34.9398	10.3189	18.2822	26.4522	7.67822	19.7456	23.3319
orf19.1901	56.6219	26.2365	21.3868	6.45228	76.5431	45.2823	43.4182	28.3688	43.8171	12.2646	61.6305	42.7566	56.8683	23.0022	31.4431	8.71906	93.8506	39.1557	54.4877	28.4752	38.7193	17.7018	75.2911	59.3489	55.7737	25.1902	32.4447	8.28111	92.0372	45.8601	46.7643	34.8764	52.4019	17.2473	75.4386	58.8607	53.9505	28.7754	26.8533	7.20373	102.416	56.6168	24.3282	36.2938	58.0792	14.3032	79.081	46.0827
orf19.1902	9.08868	29.8309	30.0077	8.3239	63.5418	77.1212	7.42832	27.8874	98.5217	7.72932	62.0963	68.7721	9.38361	30.3207	30.3094	11.5012	72.129	49.2845	7.82621	33.1068	97.2144	11.1195	66.2225	106.85	7.8775	35.0113	23.4618	8.33706	51.531	44.684	11.1935	38.5043	93.7039	12.8546	51.6218	88.8203	8.46907	36.6335	27.0069	9.91117	55.7487	80.7138	5.56193	26.1171	78.882	8.48676	46.6999	99.0627
orf19.1906	5.27198	2.06833	2.24868	5.3254	6.65584	8.85964	6.97942	3.35841	10.8656	3.97589	5.11978	6.39085	6.52541	5.01802	2.96134	5.98302	6.92702	6.45133	7.36455	4.38026	15.103	6.39222	2.86588	7.49147	3.92288	0.656388	4.26686	5.02007	2.83597	5.24294	8.24633	3.7101	8.33131	7.64556	3.20012	8.84325	4.69762	3.50269	4.1738	5.07272	1.71887	8.56523	7.56717	1.9096	6.63897	3.29067	4.28558	4.12212
orf19.1907	54.3525	63.6918	56.7745	47.0979	61.6741	46.9707	55.2644	61.9997	64.2077	53.7548	51.8588	52.8337	56.5039	56.6618	59.8868	49.32	62.5196	50.3078	49.2863	49.0941	73.0786	48.0178	52.7754	51.6154	56.4271	66.873	64.7783	53.4169	63.941	55.9219	62.2041	63.6942	70.8394	55.5146	55.523	56.3942	55.678	62.2484	56.8349	50.6504	66.3608	59.5883	56.1992	69.1532	64.3324	53.607	57.4495	45.1388
orf19.191	18.0125	27.2453	24.5968	21.3135	18.029	18.7172	17.848	30.5697	13.2899	21.5487	22.0249	15.0044	15.74	30.6657	25.816	20.2066	25.5515	22.5941	14.7746	27.4348	14.5894	15.5621	25.6345	17.168	16.5286	28.1957	24.3297	19.782	21.6248	18.5716	16.4046	30.3311	17.8232	14.8125	24.0727	16.1876	16.7208	26.1709	22.0415	14.5511	22.6806	19.5542	16.4416	27.1106	16.6812	16.6648	23.7581	16.5814
orf19.1910	29.0287	49.9183	52.9197	27.9071	56.6828	39.4559	25.2545	40.2949	35.8846	23.5495	45.5081	33.0178	29.6781	50.8146	52.4039	22.7611	59.1519	45.0352	29.5428	50.2311	37.0516	29.0069	50.5204	47.2119	36.3055	47.0937	61.1408	33.5476	61.2415	51.9166	31.6749	44.666	46.167	28.4097	59.3388	48.6671	41.1042	43.2586	59.7268	30.326	64.4266	49.7104	26.5838	54.0288	47.3984	32.3688	52.9517	38.928
orf19.1911	557.058	414.633	499.014	711.736	431.351	416.203	476.91	398.452	727.71	616.206	430.793	567.521	637.104	478.491	438.474	723.366	532.798	362.196	492.681	470.96	562.948	664.32	446.368	457.99	510.286	472.787	512.43	655.869	429.784	422.948	464.709	443.279	597.94	555.079	462.875	455.033	526.866	384.766	421.448	679.744	394.419	323.973	443.477	386.762	556.488	566.308	411.973	534.137
orf19.1913	36.5611	31.6682	33.8486	21.9131	32.494	38.7763	31.8037	34.3575	34.4291	23.5414	32.75	43.8562	26.7885	30.4211	38.1258	21.4332	33.67	33.8412	35.4519	26.2087	27.711	21.4883	27.251	40.524	36.7053	34.2013	43.0964	20.8969	37.5641	39.108	37.691	40.0875	42.8004	26.4735	35.475	36.7984	34.2769	39.1477	36.5692	19.5015	32.568	42.0748	30.1549	32.4129	38.1086	28.0573	32.8083	37.502
orf19.1914	19.1123	16.3896	17.5578	18.4249	16.2298	19.1775	18.6252	17.0591	23.3032	18.1089	18.1794	25.8915	13.715	17.7971	14.0389	16.7755	19.1593	12.8835	19.9791	15.3402	18.2841	19.7456	18.108	17.8833	19.0501	17.8895	18.4589	18.6011	17.9305	18.3334	22.5922	16.5581	19.5669	19.2172	19.4472	17.3707	19.2938	15.7842	17.3616	19.7119	15.2463	18.0648	19.9515	12.7182	18.4406	16.4827	16.6927	20.4353
orf19.1915	23.0622	60.5568	73.5097	16.0793	96.096	139.52	15.0816	58.4951	142.703	15.3226	104.528	128.622	15.3669	66.5863	70.6728	13.1567	113.159	111.444	16.7322	70.0955	163.59	15.4142	109.375	144.759	23.4667	79.8721	93.3752	21.2999	114.97	142.64	25.8042	104.944	184.425	27.6259	106.363	166.711	25.349	83.4755	87.5823	22.8513	128.575	181.868	11.2353	83.3475	162.282	18.6935	113.251	123.812
orf19.1917	135.558	125.291	119.663	54.0905	82.6783	71.1652	87.0024	120.704	59.6394	58.8473	78.4772	38.9293	95.4555	99.8107	113.349	47.0729	64.1821	96.601	72.8791	116.374	54.9066	40.7327	69.9816	62.3799	107.189	116.621	124.155	50.0036	79.8946	113.439	84.3607	124.432	64.6184	52.7225	75.6782	65.015	98.9944	107.152	121.743	46.3623	76.7191	86.1353	80.0014	115.819	66.6124	51.4217	78.4755	60.9891
orf19.192	6.24601	11.0335	16.4613	4.64097	8.35617	6.95341	4.83748	12.3982	9.96299	4.85086	7.01682	6.75955	6.26807	12.5254	19.1019	8.07341	12.2708	9.95337	5.70493	9.10795	9.87148	4.83192	7.65918	6.36746	5.78226	11.0168	14.7165	5.78899	8.87905	6.12717	4.95911	12.7218	9.15462	3.89646	8.83132	6.63633	4.79687	10.5342	13.4084	4.61297	9.40384	5.69933	4.57088	9.93883	6.79019	4.58839	7.99774	9.31348
orf19.1920	0	0.232396	0.277927	1.19672	0	0.288161	0.227007	0.518856	0.274069	0	0	0.3038	0	0.229706	0.281545	1.43124	0	0.265785	0	0	0.777778	0.509709	0	0.514396	0.269361	0.270422	0	0.282026	0.146047	0	0	0.539473	0.671552	1.24336	0.494401	0	0	0	0	0.817781	0.265555	0.271442	0	0	0.512842	0	0.240763	0.485215
orf19.1923	20.9454	35.2024	50.3147	6.78821	85.1213	111.61	19.2242	30.5091	78.3877	9.57925	76.4927	105.192	13.2992	23.9306	52.0045	5.48856	63.33	53.0005	15.6082	31.5968	71.9149	8.63303	55.5409	86.0555	17.2159	38.1106	55.374	7.21015	70.1015	73.3357	20.1425	46.8063	82.2661	11.8805	53.0864	80.7721	16.1929	39.3882	54.4987	7.40456	63.8172	90.2143	9.53578	34.0351	59.6144	7.06184	49.2419	45.0448
orf19.1925	90.7748	62.2835	64.9831	82.288	42.5051	55.0599	64.1493	67.0497	40.7914	64.7373	42.3422	34.3706	75.1049	71.4955	77.4376	72.2062	36.3386	40.093	74.9039	55.1603	38.8479	73.6847	39.0645	36.3404	91.6939	79.2734	92.0527	88.6311	38.3336	40.6729	82.8066	60.898	36.2436	80.1499	49.7194	31.9444	107.621	92.5786	72.4762	88.271	43.263	34.8044	78.6033	61.4147	36.2307	70.4859	44.9139	56.237
orf19.1926	5.10147	9.56055	7.73451	6.63664	11.746	9.9951	0.976609	9.76578	11.0538	3.76568	8.11455	14.6627	6.15873	11.0248	8.10017	5.19527	11.5779	17.6518	2.11912	8.35098	9.82914	3.15219	7.11132	15.9059	6.95294	7.12574	6.24591	7.3936	8.60001	13.7587	1.47841	6.70878	11.436	3.14259	3.8219	15.7963	5.71237	10.8529	9.0159	5.20398	6.46198	9.67064	1.55676	5.55284	11.2039	3.64525	5.76158	11.3505
orf19.1927	8.40218	12.736	14.622	5.2467	30.594	24.004	2.98575	11.8289	20.5471	6.35555	23.7947	14.9176	7.07188	11.8836	17.1576	4.70617	27.9309	21.7904	5.15864	18.3637	24.6654	3.12856	21.4306	31.0094	5.78662	11.7374	14.4231	6.55329	15.4954	22.2382	5.64436	12.2989	21.1004	4.14291	18.4243	28.6017	6.13237	12.8395	14.5012	3.34632	21.1895	25.1104	2.92888	12.5464	22.1469	3.56624	19.5279	23.9321
orf19.193	0.978146	2.14987	2.57107	1.24068	1.17635	0.735379	0.868972	2.89648	0.611989	0.0783777	1.39746	1.55058	1.74947	3.00428	3.68229	0.684841	2.00815	2.45875	1.13311	1.27251	1.24054	0.243893	1.65721	1.39477	2.49183	2.32912	3.60488	2.42907	1.86354	1.56815	0.770031	1.63485	1.8566	2.06247	1.34055	2.28807	2.18886	3.24939	2.71037	0.782607	2.11778	1.38542	0.85242	3.10567	0.817974	0.778437	2.22727	2.01216
orf19.1930	0.191915	0.116362	0.0695794	0	0.284065	1.19034	0	0.0974223	0.548909	0	0.24372	0.684511	0	0.0575071	0	0	0.378244	0.0665397	0.0555796	0.535008	0.259624	0.0638033	0.177354	1.57755	0.067435	0.101551	0.251479	0	0.255942	0.447528	0.0671475	0.540232	0.532393	0	0.247548	1.88121	0.198212	0.318769	0	0	0.132964	0.33978	0.055749	0.443156	0.481466	0	0.421928	1.94359
orf19.1932	0.335851	5.84717	13.3245	0.524301	178.073	170.543	0.483068	5.26081	33.3805	0.0615116	79.2395	102.753	0.484588	3.73796	11.5948	0.209016	165.198	42.5522	0.389057	13.9815	29.1103	0.127607	92.1651	209.106	0.606915	4.56979	10.8136	0.353029	209.982	46.0954	0.26859	17.1861	40.3218	0.249023	86.1776	206.677	0.99106	4.04836	18.7263	0.204733	129.208	135.538	0.613239	21.53	53.3785	0.339403	60.3357	120.077
orf19.1933	12.4951	17.968	13.5103	19.679	12.6027	11.3476	11.4935	18.4488	10.1996	15.4879	9.79467	8.80823	13.7742	20.9077	21.0369	22.0903	17.7617	16.1022	12.2971	16.276	13.2386	14.9253	12.7734	13.1333	12.5888	17.0462	19.2712	15.8657	12.935	11.9902	12.9994	17.3143	12.4638	14.3122	14.3344	14.8298	16.6739	20.7911	17.1584	15.2171	14.0581	13.0776	13.2339	20.4694	12.3909	14.4711	13.1624	15.048
orf19.1934	38.5167	35.1361	24.6848	15.0595	55.4074	36.1571	26.7449	34.9175	25.3418	19.8061	49.9348	20.9989	32.3596	35.5672	29.0113	16.3576	55.6599	35.967	30.5691	47.2371	31.1595	19.8933	51.8952	31.5684	33.2578	47.5433	33.159	18.8767	62.4339	35.9841	30.3768	50.5712	37.3551	24.853	59.7359	37.7492	37.8794	40.8704	30.6595	15.8093	65.9149	37.0791	19.4939	44.2818	36.1964	19.6316	66.4792	33.1845
orf19.1935	1.60262	0.832884	0.49803	0.536114	2.37214	0.516369	0.406784	1.39464	0.982234	0.733805	1.74448	0.362929	0.963484	1.64648	1.68171	0.284967	2.55695	0.63503	0.928254	1.87217	0.619438	0.608915	1.83365	1.84354	0.965362	1.93833	0.300003	0.336917	2.26814	0.80082	0.480623	2.09453	1.73822	0.445608	1.91954	2.04018	0.472915	1.06477	1.45004	0.162824	0.951722	1.45923	0.266024	1.40977	0.918985	0.48587	1.15049	1.15931
orf19.1936	69.2728	83.6019	65.7349	69.127	33.8113	37.2887	55.5517	85.3438	38.5388	60.1618	35.4828	31.9304	68.3703	93.698	78.5729	63.896	41.4548	53.768	59.7545	63.0502	44.8062	47.6727	37.1438	36.7581	74.6305	85.6945	85.5736	59.7704	43.3413	54.0066	63.2445	70.9725	43.2249	49.6269	45.1035	43.3144	73.3103	88.6441	79.3192	60.4757	42.6871	40.0428	52.4765	86.6184	47.1914	47.5614	45.729	32.1265
orf19.1938	11.5311	13.7888	14.2839	8.75066	11.4971	9.75283	8.25217	16.4767	16.3759	5.9545	9.15237	10.9168	7.54865	15.9327	14.1169	6.77767	11.7842	11.4387	10.6678	10.9534	19.2826	5.85687	11.5443	13.5409	11.255	16.836	11.7522	6.71699	10.8623	13.4448	11.9915	13.1867	13.5624	8.62416	14.0475	12.1309	11.5787	15.5353	12.6793	6.60623	15.2015	12.703	8.93241	10.848	11.3572	7.02421	13.3799	12.3673
orf19.1939	11.4956	14.1666	18.2297	15.7574	13.2111	14.0528	14.6684	13.7269	6.14816	15.7565	12.0469	9.18558	14.0019	16.5791	19.5655	13.6105	21.0601	14.1281	17.2684	16.4662	9.35606	14.9142	12.2068	11.4139	11.691	18.3309	16.9617	13.341	16.5949	11.9322	12.426	14.9301	9.93406	14.9163	15.1896	10.1607	12.8059	16.2687	15.3902	16.5505	12.8209	14.6936	13.0315	15.0348	7.31538	15.8673	11.3304	9.16923
orf19.194	5.34604	9.76281	8.53743	4.91805	10.8804	10.3829	3.50547	10.9415	10.4668	3.95734	6.2638	5.19577	5.41025	11.862	10.5653	5.03026	10.0347	8.29686	3.72316	7.7119	9.77204	5.45893	9.25353	9.90787	4.51733	7.36396	6.9636	3.83998	7.1296	6.34456	4.76528	8.28584	10.2215	4.74844	6.7316	8.22353	3.98772	10.2328	7.91061	3.12313	6.34955	7.70723	3.03198	9.84637	6.59949	2.2961	6.47635	9.70837
orf19.1940	114.078	133.73	122.876	181.107	145.754	96.1478	113.042	126.008	69.6213	150.858	148.117	97.644	125.425	142.858	158.258	184.452	139.91	137.428	123.831	139.939	74.0799	123.053	135.969	85.6312	140.442	145.185	161.7	192.876	137.665	127.052	130.952	166.977	86.6274	148.741	158.014	89.2269	137.696	139.474	138.861	179.844	145.347	96.829	137.688	137.238	95.8132	166.869	168.908	104.114
orf19.1941	10.8145	10.9137	8.42059	9.40443	12.1934	9.27634	8.81221	11.6428	12.9226	9.16569	11.8903	8.22651	9.04117	10.2219	13.9682	9.16958	11.73	11.7268	10.8041	9.06463	16.8883	9.26587	12.6546	9.15624	8.3651	7.93718	7.84636	7.31648	7.63298	7.44706	7.87234	10.3177	13.1829	8.33477	11.3749	10.1545	9.19535	11.5251	6.66554	7.22663	11.3144	10.6914	9.31904	12.4581	9.5656	10.2687	11.2611	10.4285
orf19.1942	13.9602	19.6623	22.7267	12.9743	18.4925	25.6055	10.327	18.3463	30.8009	11.7346	15.3142	21.8717	12.0242	18.4255	21.9453	13.6914	25.5156	20.0765	11.9243	17.8889	37.4035	12.0273	19.3097	24.0206	11.0322	17.5141	16.5135	9.91224	17.2205	17.6387	11.8975	18.7694	30.1378	12.4404	17.0261	27.8816	12.7913	17.6841	18.965	9.50345	17.8387	20.8885	11.0455	13.5884	26.9642	10.3366	18.6641	29.1218
orf19.1943	0.172505	0.418372	0.312712	0.673249	0.510671	1.4266	0.204335	0.729744	0.925113	0.165871	0.492909	1.29893	0.290385	0.594447	0.221748	0.429432	0.793307	0.23924	0.199834	0.384719	1.80859	0.516153	0.611099	0.72347	0.363689	0.334694	0.226045	0.285592	0.262922	0.0502833	0.181069	0.364195	0.730415	0.167878	0.723162	0.384307	0.237554	0.68767	0.0682855	0.398724	0.567705	0.366498	0.100221	0.49792	0.432771	0.244061	0.541793	0.709727
orf19.1944	8.56961	16.642	31.6398	4.84715	90.5068	26.051	6.62011	17.8492	24.4514	6.18337	82.6731	26.8413	3.79804	18.2357	49.0507	4.97258	77.5679	14.4398	5.01157	21.6047	20.4978	4.95482	69.0432	20.696	6.13876	22.023	45.7312	3.92954	72.3419	16.6047	5.44629	22.1128	19.4633	5.7747	59.5678	19.6263	6.61316	27.3954	36.5773	5.62357	127.924	18.7931	4.73823	26.257	23.0984	6.44289	74.0875	19.0241
orf19.1945	51.892	107.536	139.923	77.7373	157.415	79.1124	51.7503	101.357	120.875	51.4717	159.059	80.7136	36.6806	83.2478	156.928	48.7122	205.117	61.4926	45.2521	77.9049	119.477	44.2589	158.336	67.5564	40.1246	97.0861	152.143	47.4886	174.594	67.6243	43.1902	106.351	95.6458	46.4676	139.929	61.7634	44.3388	110.921	139.269	65.4837	186.071	66.8449	35.7326	105.807	84.6135	42.4347	139.69	79.3691
orf19.1946	242.542	296.047	288.828	227.04	278.803	187.902	230.658	286.151	191.966	215.175	307.509	155.56	274.294	347.204	332.847	274.08	307.105	230.95	225.511	350.298	208.513	237.859	344.81	252.102	244.846	310.712	285.71	238.202	263.257	186.938	201.391	310.005	212.442	214.901	304.638	243.189	249.835	318.36	276.461	238.727	278.886	183.362	248.197	317.71	250.275	220.16	350.918	295.667
orf19.1948	36.1565	29.6429	30.6629	12.2705	39.4982	31.142	29.8399	29.5796	40.9159	16.4761	35.7849	31.3992	30.7627	29.7236	34.0066	11.838	38.8318	34.1742	36.6489	35.1175	51.2521	18.6056	40.096	28.7451	37.893	27.7276	39.4991	15.4419	41.0911	37.8037	35.8614	42.3157	41.2685	21.01	40.0983	31.9396	33.1215	37.13	35.6566	11.0124	44.8728	31.4504	26.4403	35.6345	39.0174	18.5157	41.8684	31.5423
orf19.1949	77.6141	117.543	172.614	62.961	108.515	94.7141	69.1405	124.894	105.16	58.5441	130.213	80.9977	75.9167	135.153	184.429	55.1859	172.797	128.261	72.9985	130.78	92.6288	48.0115	147.903	101.655	80.4171	141.874	196.064	58.0491	159.35	127.031	74.1582	147.049	108.915	50.6099	162.533	109.724	75.5072	130.86	182.627	51.3882	137.107	111.114	63.9969	141.538	113.746	55.5652	142.4	117.916
orf19.1950	30.6364	27.1386	36.2367	46.8093	23.3166	41.1648	25.4797	29.2658	27.4994	46.2419	33.5257	30.9992	26.7002	38.2833	37.6661	53.6837	33.2595	30.4349	32.3436	42.8041	30.2755	28.0275	41.2298	26.973	31.1498	37.5577	40.9992	41.0878	30.4671	26.4738	34.9702	35.7805	30.8358	30.026	33.9121	27.3007	36.2046	27.1396	29.4152	48.9852	28.4516	26.3126	28.6552	35.2881	30.2348	31.2019	32.3466	30.944
orf19.1953	35.3082	71.3043	87.8743	46.9382	86.6948	94.29	35.1249	75.3663	72.1245	49.7468	89.3865	86.0704	36.9926	78.9097	93.0033	54.191	107.826	102.016	43.4582	81.2731	75.0685	46.4646	96.8684	103.779	44.1985	92.2482	98.4374	53.9218	113.375	102.169	43.1093	87.0965	88.9809	53.3909	105.082	110.533	46.0899	86.9314	97.5452	50.8104	105.686	107.117	45.0864	91.3687	97.8063	55.0277	90.159	99.4632
orf19.1954	23.6234	57.1863	53.5616	36.7411	47.8832	75.0172	24.8499	53.7552	70.9074	35.8241	50.4855	70.7045	21.8121	59.2711	55.5539	30.1171	57.9094	64.241	27.0595	49.8014	79.7755	27.5467	62.0176	77.0709	27.3802	58.894	54.3451	38.7855	62.6063	64.954	29.7924	60.4816	87.6187	39.0596	60.7155	86.1689	28.3435	62.8983	58.8988	39.369	62.3534	90.0164	27.3468	52.514	80.4354	35.1061	58.47	80.0636
orf19.1955	8.41138	11.3333	8.13221	9.48359	5.30288	7.84614	8.3951	14.1276	10.9152	8.88675	3.75846	10.2474	11.275	11.4821	10.1832	12.4084	5.62832	11.4494	12.0897	11.2322	10.5361	9.73568	5.37408	7.52568	11.0561	12.9679	10.6138	11.9198	4.7482	10.443	10.464	12.0581	8.27838	8.69106	6.02762	10.8269	11.9049	12.4189	11.7153	10.4133	5.61183	11.8034	7.69222	11.2701	11.9839	10.0273	7.24048	9.7608
orf19.1956	27.1907	54.7531	98.3514	11.5478	63.8189	94.388	25.777	60.1419	91.7779	20.8813	60.3854	85.4177	22.7714	47.0153	96.4083	17.5134	87.682	126.306	27.1746	44.093	102.976	18.3502	85.4039	140.44	27.7249	64.6058	91.2387	18.1428	93.2284	119.982	26.7203	64.4101	114.701	24.5094	77.6156	141.471	24.3292	61.7111	100.327	16.0559	85.4789	123.643	23.0518	52.0613	112.11	18.8508	74.202	98.7107
orf19.1957	24.0721	96.1577	225.98	42.7037	137.473	276.497	27.1414	99.0653	467.777	30.8619	142.633	656.875	13.8683	79.6922	179.847	27.3187	241.192	244.672	26.7672	56.8433	504.408	23.8804	182.487	497.719	35.1003	118.34	192.128	40.2553	285.96	262.659	31.9781	93.6708	530.996	32.4879	202.408	466.075	28.2744	103.316	220.132	43.6695	199.599	304.304	26.774	80.1581	475.462	29.4132	142.556	483.255
orf19.1958	0.802655	0.486665	0.873017	0.156629	0.891046	0.603443	1.18845	0.543273	0.43045	0.257263	0	0.636193	0	0.240515	0	0.749296	0.659145	0.417439	0.464907	0.149173	0.542919	0.133424	0.123626	0.807904	0.564074	0.141574	0.262944	0.295298	0.30584	0	0.702087	0.56486	0.234385	0.260375	0.129417	0.178816	0	0.666602	0	0.142711	0.139026	0.426324	0.233162	0.617812	0.268488	0.283901	0.37814	0.381036
orf19.1959	36.745	55.9853	39.3172	25.723	75.4272	103.06	41.6543	53.8745	76.2631	30.3714	71.1992	76.5248	36.5987	58.0503	38.3597	28.3723	72.2822	60.9624	40.1269	58.9371	78.6228	38.1535	73.428	97.4264	37.5875	55.1177	39.2509	24.1707	65.1514	71.3232	38.5324	57.7935	98.2607	34.4957	57.0392	105.27	42.9166	60.9282	45.1782	25.0096	79.2191	108.265	37.7413	53.0002	92.6242	27.7811	69.1116	90.4334
orf19.1960	70.2022	83.7983	87.742	43.026	135.658	142.045	73.7908	89.4331	134.68	57.1086	91.9879	85.2341	64.9405	90.2422	80.3346	68.1549	216.511	115.33	60.9293	124.348	96.5051	66.44	150.453	152.326	44.2937	71.1181	65.2761	40.8823	136.509	101.782	54.2987	88.1442	102.734	61.1714	100.373	132.163	52.6215	71.4466	73.3128	47.8969	160.319	120.118	56.9471	94.4914	108.231	52.0434	105.99	114.494
orf19.1961	57.4329	47.7936	30.1857	25.7244	53.2502	51.341	47.5222	51.483	32.9363	37.887	52.0915	28.8204	44.8791	56.2493	34.8257	28.3068	51.2793	48.8244	43.9823	57.3094	32.7643	33.0193	54.9358	44.2724	50.5648	48.1351	31.063	35.2161	48.223	38.0138	49.3603	55.6536	39.2076	42.7216	47.5234	45.7984	50.3822	52.3289	30.7706	30.4288	50.7406	51.5014	44.415	50.1899	37.0473	35.3566	55.4866	46.5998
orf19.1963	82.4617	85.5424	64.0299	52.9395	81.7523	65.9838	77.5134	86.9932	62.5649	70.3372	68.0519	57.1634	72.5143	106.847	51.2495	56.2931	81.0411	67.612	74.6002	129.992	64.7255	64.5189	75.2125	58.6684	79.1397	97.0283	55.9196	61.3674	62.8416	61.4619	73.7744	73.8627	63.886	67.7898	59.4196	57.4463	81.2375	101.499	56.2998	47.5665	82.3949	66.7683	77.9486	87.9713	63.6575	64.5566	76.5584	63.2461
orf19.1964	271.881	42.2748	140.069	63.7241	28.0179	37.1642	112.834	46.2243	32.3768	57.2655	28.2323	30.1144	310.959	53.3334	137.391	88.4374	38.4251	61.1438	161.223	34.6224	18.6066	72.7999	25.4631	32.0286	168.243	48.3753	113.089	53.858	21.7415	56.0092	110.064	34.4046	24.2174	65.8655	21.6056	32.8257	208.018	39.0408	110.346	74.09	20.8983	25.5085	73.8556	17.9763	24.598	45.4213	15.5256	38.5727
orf19.1966	11.789	21.7479	33.3747	4.30731	51.4208	56.1957	8.31913	23.8531	62.2358	4.18053	44.5158	57.8538	10.028	20.6693	33.9014	6.24414	54.5443	37.5695	8.64437	23.4947	65.7442	6.33764	49.7596	61.8551	16.129	25.9257	36.8121	7.47473	53.6175	40.2127	8.86385	39.805	73.465	9.27586	52.6564	60.1268	13.5575	31.0803	39.6168	3.83535	48.2247	60.4847	5.10042	25.0021	58.8995	5.32314	40.3349	64.7762
orf19.1967	87.8264	108.787	182.851	35.1594	124.976	174.99	83.0468	109.45	147.835	37.4524	121.826	136.984	94.3841	83.9212	189.247	39.4105	122.208	229.099	91.8063	87.7071	184.21	46.8679	136.085	212.086	87.0186	105.445	161.638	38.2746	137.307	211.835	86.252	120.298	204.951	63.0942	124.347	218.501	98.8837	131.103	207.55	31.7669	140.762	240.516	70.5154	99.3704	211.95	45.0633	145.734	216.994
orf19.1968	19.8992	16.47	16.9484	16.5186	25.2463	15.9102	25.4416	14.9652	25.5214	26.3219	30.2847	37.8034	21.0022	20.8224	19.9532	15.726	37.7666	20.1504	25.43	24.8898	24.7833	23.1021	35.2221	27.9774	21.0875	14.2623	16.7627	26.7272	35.1433	10.6801	31.1649	23.3397	31.3598	22.5417	31.9827	25.8952	22.8357	18.6772	25.0064	19.7681	37.8589	18.3424	30.8292	22.8533	32.1191	27.93	34.3243	27.3899
orf19.1968.1	33.3713	39.1184	45.9757	7.81445	35.1253	45.9962	24.3761	38.3982	33.1415	9.98294	34.3745	24.3932	29.336	39.7765	45.4848	14.538	36.0524	61.4512	34.1479	35.2826	33.3571	19.2305	47.0587	62.7003	15.8952	37.9326	33.5253	16.6426	28.5395	39.9902	24.9088	38.6192	40.9282	25.0186	38.0232	69.7187	33.1897	42.1263	44.6201	10.8119	39.0482	56.9822	19.8188	36.8169	45.1468	15.4757	38.1976	38.9596
orf19.1969	51.4201	60.3769	52.2901	15.8587	66.4572	80.0505	51.326	56.4494	47.6185	25.4048	70.1581	48.5097	56.1569	59.1517	71.3955	21.6203	71.5172	73.3997	52.9558	59.7624	50.6442	32.1885	80.7435	74.3945	53.2345	68.3979	65.9825	27.7765	83.6281	80.7911	61.3448	75.9913	72.3663	43.9383	67.7011	87.8433	59.4111	65.9103	64.4393	19.266	86.37	89.7944	50.4213	74.2339	78.281	31.2291	78.2277	60.4102
orf19.1970	79.4031	94.879	72.9434	64.5847	77.4578	63.9521	63.104	96.6794	71.9309	55.7386	74.107	58.9087	86.2576	102.828	85.942	64.3226	97.5591	92.6063	69.9537	81.3659	74.7207	53.1822	84.9603	72.1785	86.9154	111.018	96.8193	61.9498	92.9232	81.4099	74.1523	87.5473	70.9587	58.8614	89.9693	68.5587	81.7587	105.703	86.9967	52.5479	88.9057	75.3535	65.6128	95.419	74.8738	63.0501	86.0764	74.975
orf19.1971	30.4604	20.7668	14.6914	27.2187	17.3409	39.8425	24.1627	20.5703	22.9138	24.6505	17.9849	29.2231	21.8094	22.674	13.8702	22.5596	18.472	17.0124	22.9519	15.7792	23.4004	17.6416	16.3886	26.0352	26.8306	21.831	14.4938	22.6157	13.7072	20.6102	23.5816	16.1014	22.7803	24.9487	14.7117	25.7928	30.1787	25.3659	11.6212	27.2996	15.5653	29.9661	24.7434	14.7994	24.2046	25.2041	12.4239	34.809
orf19.1972	21.5904	41.9338	32.9285	30.2784	39.9467	49.0743	20.3741	40.7712	41.8372	28.972	37.8375	41.7552	22.5939	45.1144	40.0709	27.0974	53.2378	47.3097	22.6765	43.0682	50.1399	21.5815	49.4819	46.8436	25.895	50.6739	39.8909	28.0658	50.4571	46.0674	25.8854	47.2534	50.7735	26.054	46.6009	52.2678	23.6368	46.8112	42.1057	26.4105	48.9143	60.5997	24.6271	47.2515	50.6983	29.3753	46.3367	56.1212
orf19.1973	35.97	35.0253	31.7521	18.0057	37.2546	27.3365	26.6294	32.8143	24.462	19.9877	37.0527	23.7068	35.9515	31.9251	31.5911	16.4852	35.6392	27.3149	30.9117	26.8853	29.4211	18.9126	35.5293	26.2356	35.788	38.8253	37.9762	19.7063	42.3093	30.7708	32.6259	48.2195	30.9972	22.5124	37.1934	27.9598	37.3522	37.9906	30.7213	14.1116	41.4449	28.6578	25.7247	44.6143	28.1181	20.4669	39.6017	25.4279
orf19.1974	459.08	386.777	361.424	1031.59	504.635	278.065	609.993	399.264	203.956	975.117	543.182	273.918	612.224	412.178	426.074	1323.78	542.086	393.581	712.296	587.362	273.783	1012.49	585.956	269.141	544.283	392.116	428.781	1049.58	584.019	345.958	617.431	449.476	295.392	926.815	676.441	272.302	555.765	388.434	381.213	1103.68	587.861	287.298	761.727	622.493	298.171	1081	689.237	339.826
orf19.1975	21.2919	28.1792	35.1941	29.665	24.5685	37.1786	17.2205	29.5974	37.6523	24.0688	21.6606	26.1309	19.2697	27.0297	39.0157	38.4706	28.5777	31.5927	16.576	16.1687	39.9538	23.5954	24.6838	40.2506	23.1687	23.583	34.2004	20.552	25.2985	29.2299	19.7056	27.8734	40.7814	16.9331	23.0344	47.3322	20.0201	28.1404	30.9945	19.8646	21.8896	37.6157	13.8332	28.1954	32.1645	19.4348	20.565	34.3444
orf19.1976	8.02655	8.34283	12.2638	12.0828	12.7292	11.2068	12.3938	11.6416	14.1433	12.8632	6.91684	15.4504	10.1336	7.04366	6.52759	22.8357	10.1697	7.35488	10.7925	7.67175	13.573	13.7236	12.0094	13.4651	7.85675	4.24722	5.63451	14.9758	6.55371	9.52572	12.0358	7.66596	8.03605	11.9029	9.24404	5.61993	5.724	7.99922	7.03541	16.7175	7.14991	9.54153	7.82758	6.17812	11.3148	12.9783	6.48239	13.9713
orf19.1977	79.8183	95.5809	124.435	54.4407	124.614	152.806	74.5113	91.1987	146.557	58.2318	103.114	128.789	75.8184	83.6544	130.662	73.8026	125.601	198.793	87.1248	88.5106	131.696	60.1486	128.265	186.122	77.6623	95.2647	103.284	51.2494	109.199	164.913	79.5255	99.9047	146.507	64.1146	104.918	176.634	71.7729	91.0998	119.387	47.981	117.909	166.753	65.3633	92.3017	140.743	51.5568	101.41	160.527
orf19.1978	29.7132	93.9833	105.276	73.6598	47.6612	31.8782	38.1036	102.628	95.8361	53.4627	34.1307	97.287	26.8335	67.2543	95.4059	60.9521	49.4716	52.3944	31.5029	80.5812	53.9545	54.0554	41.3652	41.0319	25.5415	68.9187	97.0042	50.2007	56.8033	42.9337	34.6687	70.6735	42.4893	46.1253	44.2895	35.9102	29.7663	74.0937	99.547	53.4645	45.9878	26.7322	34.2291	97.7643	53.4918	52.2775	40.693	51.9017
orf19.1979	119.586	484.436	980.651	212.668	111.395	59.1397	119.94	492.711	169.289	179.876	90.7644	234.112	138.792	339.306	868.411	187.902	153.824	135.309	106.939	413.841	183	173.078	106.22	89.4698	105.911	390.02	837.717	163.761	150.11	86.1153	103.723	308.86	114.593	172.967	138.326	71.573	118.361	466.398	867.043	162.222	166.72	42.7278	140.358	547.772	147.19	200.301	148.756	140.912
orf19.198	349.151	740.67	1096.2	149.835	782.327	915.136	296.789	740.822	2065.73	149.224	857.368	1209.23	315.38	722.3	962.27	118.578	866.062	1181.51	347.874	693.186	1793.59	160.474	832.897	1312.9	375.05	752.049	963.708	155.062	845.426	1079.24	336.73	826.26	1691.38	195.91	794.023	1293.69	359.606	765.972	1112.32	151.651	845.857	1140.49	266.172	704.959	1680.88	165.305	832.852	1246.89
orf19.1980	3.07208	2.1731	1.20661	3.19724	1.98939	2.30961	1.97108	1.47285	2.83736	3.15908	3.08857	3.95681	1.07737	1.76438	1.17531	3.42549	2.98532	1.50894	1.48282	2.52167	2.77062	3.36188	3.11501	3.00627	2.69867	2.3029	1.09026	4.33252	3.36539	1.38053	1.34358	1.44129	2.72862	3.4049	4.29284	2.16726	2.64407	1.61585	0.557366	3.32278	3.28133	0.543903	2.41692	1.97051	2.22649	3.2598	2.97498	3.72696
orf19.1981	23.6488	35.7833	46.7394	40.3489	33.4552	42.167	23.0544	39.5206	44.5942	30.0509	34.4178	61.7068	16.2054	31.2301	53.0359	27.8726	34.2351	47.1646	20.3646	21.0032	69.2222	22.9604	38.8096	39.883	25.4439	31.4503	51.6935	29.4121	48.1651	44.7763	21.6742	29.6032	60.0126	20.9099	48.0509	53.8971	23.1999	40.6014	56.9962	27.833	32.9142	42.2401	21.2778	38.8217	58.9438	24.4276	41.0154	65.8359
orf19.1985	5.91064	19.3522	12.1841	16.6089	84.1127	16.5686	8.4015	20.1172	7.84896	15.5886	45.7875	9.90508	6.68047	17.7618	12.2807	9.35384	95.8012	19.6148	11.0041	19.3334	19.6472	6.17581	64.2459	8.10237	4.5098	15.7869	8.63029	8.51175	94.2047	14.866	8.98115	16.2222	12.2298	4.49211	63.2251	6.92247	4.24414	13.3518	9.49253	5.76495	81.0825	14.0525	8.8792	16.7681	7.45652	8.18322	49.857	9.88746
orf19.1986	169.74	186.899	191.551	58.6566	165.016	152.639	129.323	183.709	373.011	54.8797	186.731	243.278	166.445	204.734	212.626	52.7162	176.852	174.612	163.271	178.986	402.793	75.059	194.885	206.126	178.467	228.874	214.163	61.7202	184.612	179.656	150.318	215.421	369.821	81.3106	192.056	220.501	164.757	216.243	221.665	59.9489	182.51	192.1	128.248	204.728	344.362	64.2925	220.645	218.007
orf19.1988	17.4093	15.976	13.306	7.57492	15.9748	14.3708	14.5605	17.277	15.4764	8.89776	16.1708	11.7942	15.7915	13.7114	17.4539	6.47883	17.3105	17.8227	15.3299	12.1113	14.0831	9.15104	17.393	16.2208	16.8639	17.0548	18.3811	6.53474	18.4664	16.1839	16.01	16.4321	14.8733	8.28037	13.466	19.7067	13.6069	16.7248	15.5988	6.35801	16.7886	15.0365	12.5063	14.1245	15.6996	9.23656	17.2532	14.4443
orf19.1989	157.386	154.919	173.203	176.103	188.316	154.161	137.01	160.553	174.999	131.156	184.761	137.041	124.038	138.097	155.932	148.939	172.065	164.696	119.293	164.584	160.092	109.805	171.333	160.638	118.331	152.109	162.175	116.248	173.94	176.13	120.567	163.488	153.312	104.015	177.561	156.557	116.248	138.288	158.762	114.556	159.859	146.763	98.3939	148.906	144.133	95.301	162.341	142.279
orf19.199	21.4538	48.5976	75.849	34.1679	91.0248	58.4055	19.2566	45.7272	50.8805	26.5227	56.7745	31.4741	24.3378	46.6773	67.0484	34.5818	93.2768	58.167	16.7871	44.9733	38.4418	23.7896	73.9271	58.076	15.7792	32.5758	50.7246	17.2075	61.6399	45.3284	17.6235	41.9646	34.4756	14.135	60.7601	45.598	13.7626	37.2282	46.3126	15.3526	62.3174	45.2969	12.3867	31.4366	37.2186	14.5638	46.4551	57.5648
orf19.1990	10.7042	14.2259	9.80011	13.7566	8.08202	9.67326	10.0218	14.1974	9.93468	13.6541	10.2296	5.22767	8.7364	15.5515	11.5558	15.073	12.5729	9.78434	8.26665	13.6643	10.824	7.98006	10.758	9.10545	9.00418	12.4724	9.70517	10.5811	11.0413	6.27182	8.54966	14.7996	9.62983	9.75065	11.9244	8.38252	9.49203	16.0555	8.68844	9.41981	8.42749	6.81487	7.381	12.1922	9.87363	9.29313	11.0366	9.88923
orf19.1991	38.4212	55.5729	69.499	56.5709	55.7341	53.6	30.4103	56.2847	42.0321	40.292	50.479	28.9093	43.6141	58.8555	84.4066	64.939	62.5412	71.7422	37.9104	53.3074	37.5652	42.7349	60.6133	57.0681	41.3101	56.2132	70.4535	51.46	55.411	57.2526	35.6412	56.4029	45.7395	38.8648	54.9259	53.6973	41.4903	54.23	69.947	43.149	56.3873	58.2225	32.9856	55.6485	51.5655	39.9966	56.8322	56.4831
orf19.1992	4.0017	5.5288	5.94603	1.99703	6.79708	9.61738	4.54581	5.19505	10.3198	2.35495	5.16522	7.38351	4.4172	2.51616	7.03538	2.93955	9.26606	5.82274	3.11577	4.5842	6.47849	2.26821	7.9216	10.9611	2.76613	4.07297	6.14631	1.9308	5.7492	4.89527	3.53474	5.53997	8.16064	2.89417	7.36182	9.4119	3.97491	3.26891	4.67427	2.37943	5.81771	7.75855	2.13433	5.70585	7.46087	1.48502	4.9449	13.5781
orf19.1993	17.1388	19.4842	24.855	14.6641	15.6722	16.0444	11.761	21.9737	20.7981	13.786	14.9113	15.609	14.1479	21.0364	22.0313	13.2303	19.1088	18.6839	12.9337	17.2125	22.4053	13.8065	13.9095	19.4073	18.2404	18.3123	20.2448	13.0352	16.389	15.7079	14.2418	21.4551	20.0189	10.8521	14.9329	18.6504	14.0134	18.6681	19.7007	10.6068	14.1007	17.9729	13.404	18.6463	17.5847	13.9893	15.9933	19.2451
orf19.1994	6.05228	6.6417	10.4092	5.27074	6.21903	7.59613	4.29549	9.03928	7.47501	4.84161	5.68512	4.20242	5.64132	7.07439	9.36901	4.48259	6.96645	8.35898	4.40367	9.33315	8.96573	2.66065	6.59462	6.74635	6.39753	5.99925	8.48784	4.52689	6.02262	7.55241	4.72519	8.37765	6.7188	3.92662	6.32282	6.10648	4.92493	6.64647	10.2563	3.23715	8.10918	7.43879	3.08034	7.7	5.68864	3.32605	7.94907	4.71733
orf19.1995	24.5997	9.75901	9.44129	15.3762	8.99622	5.12927	10.4717	8.91044	14.4979	14.568	7.01682	8.2257	28.0244	10.5098	10.7994	22.157	16.0033	4.86424	11.4934	5.67907	18.7518	13.0342	10.9523	9.18848	17.5916	8.4406	6.61063	13.2926	7.21308	2.60492	7.93457	5.20705	12.3184	11.0348	9.8229	6.50789	17.5996	8.42735	5.62961	11.1395	6.52444	2.92622	6.22477	6.36085	8.10002	9.75458	6.73018	9.60999
orf19.1996	334.19	215.071	289.419	581.206	651.982	207.561	336.727	211.324	250.467	274.145	344.979	130.837	453.874	171.462	290.427	773.818	302.294	246.438	424.865	159.463	266.134	278.336	232.962	209.055	334.473	202.671	278.683	453.721	487.836	174.77	333.991	176.251	227.648	256.83	268.609	203.259	347.014	229.334	287.235	500.911	627.18	224.113	339.998	131.211	184.248	251.745	347.81	172.676
orf19.1998	17.5396	17.4314	18.4991	19.876	21.0267	21.1056	12.0764	17.4967	17.4131	14.124	22.7958	11.4127	17.284	17.9245	17.8171	19.8468	22.5697	23.2193	14.4691	14.2242	19.9038	12.2406	20.0937	18.935	13.175	13.6701	16.4619	12.6924	18.9265	15.2674	13.4908	14.8596	20.7411	10.9405	20.2246	17.0078	16.2021	16.5971	16.602	14.8452	20.2868	18.8887	13.2219	14.2814	15.8716	10.5618	20.8512	18.1055
orf19.1999	72.9733	31.558	22.3129	61.4892	30.9723	24.06	72.8996	23.3271	39.1029	47.7926	32.3793	30.3831	100.047	24.2375	32.1615	49.4639	44.3598	31.3366	76.0806	19.6078	41.8664	45.4811	34.883	26.7844	82.176	23.3232	25.576	56.6698	35.6445	22.6548	63.2457	19.923	37.8942	49.8538	38.2179	26.7947	87.5356	25.4683	16.4269	50.3975	29.3603	18.6791	73.4521	26.9337	32.7029	50.8753	37.5541	23.7068
orf19.20	66.6623	103.173	116.585	94.8685	59.2146	43.5475	59.4237	104.077	46.7779	70.3816	57.6513	37.523	79.1515	121.51	114.776	110.067	84.5348	84.6961	76.0159	107.129	48.2359	78.9741	74.5579	49.4125	71.8913	99.862	107.969	88.0724	67.2057	69.9435	66.8162	89.0302	45.0894	66.6297	69.5702	52.2957	68.6979	106.185	104.886	79.368	69.237	48.7993	67.2115	94.6609	52.0791	72.026	72.9204	49.4004
orf19.200	133.99	112.052	96.9019	93.469	107.102	92.4061	142.987	132.108	41.7433	116.1	119.468	49.059	146.815	115.918	106.947	94.5504	104.199	98.8871	134.032	104.967	50.0731	100.082	125.232	68.4358	134.571	108.552	105.876	104.412	105.326	95.0272	122.062	130.551	71.9887	109.861	117.149	74.7432	156.668	121.851	97.03	91.916	115.736	91.0296	131.478	119.781	75.6402	108.592	136.078	81.4711
orf19.2000	2.91355	3.92565	3.1983	1.64247	6.13937	9.27892	3.64288	4.35488	7.72563	1.24512	5.24171	4.74692	4.15521	3.32242	3.9236	1.15846	8.58687	5.19116	2.60166	3.36922	7.52713	1.85654	7.30466	9.06935	2.4741	2.31254	3.52619	1.6674	5.70502	4.57661	2.5485	4.04381	8.01162	1.39145	4.4628	7.42839	3.70572	3.3338	2.85126	1.35262	5.46704	8.45399	2.13939	3.73765	6.19943	0.944651	5.69378	6.63386
orf19.2001	15.432	14.8558	16.294	9.08699	19.5358	10.686	11.5449	19.8823	19.6492	9.71884	15.5578	10.8367	12.8747	17.6855	18.296	9.35134	19.9208	16.7086	10.5849	17.9126	18.5875	9.18084	22.5177	15.5329	10.845	15.854	14.4567	9.26322	15.3709	12.311	10.6093	16.3854	18.4997	11.3294	16.9371	14.2343	14.1674	16.8185	15.111	7.79812	14.6308	10.2577	11.4823	15.7334	13.8559	9.86329	14.9655	12.8524
orf19.2002	20.5529	31.7674	25.1731	22.8311	29.5547	26.7138	18.0382	33.5885	23.6561	20.7069	27.4533	16.9094	20.0774	32.4846	27.5085	23.8148	37.4759	30.0055	20.067	26.0455	23.3142	21.0299	35.4722	30.8225	18.1857	25.0944	21.9549	20.3206	23.697	22.6187	17.2884	29.4524	24.9397	20.5198	24.7481	24.9579	16.0091	32.4755	23.8032	18.3029	29.7828	28.3314	18.437	27.7051	25.22	17.8036	27.9834	24.6028
orf19.2003	34.366	44.2062	87.9739	28.3066	138.691	103.537	44.0056	48.4914	173.279	35.0122	108.102	110.912	31.322	38.2325	91.2577	32.4162	151.43	121.654	41.35	64.1748	166.827	41.703	122.629	141.081	25.9301	40.0977	83.9274	21.7474	108.616	107.515	44.5089	70.9507	142.379	33.8753	95.7179	132.198	31.4192	39.4	93.948	22.7305	132.291	108.063	28.6067	65.9104	125.793	29.0116	104.357	125.106
orf19.2005	30.4386	59.863	54.0661	60.2528	45.9024	44.653	29.4669	62.9474	40.8785	49.6122	44.6269	37.1642	29.3644	56.6043	57.5184	59.1799	47.28	64.2795	32.3517	73.1714	42.7965	41.5987	43.1544	38.2716	30.4165	53.7477	61.1539	48.3653	44.0808	51.3093	33.9902	77.5468	43.389	42.0549	45.2843	38.6592	30.4278	59.6398	63.4609	47.0833	57.6848	46.216	33.6645	84.8423	44.9213	45.0201	54.8614	40.2398
orf19.2006	7.1212	13.1621	12.6592	7.97914	12.4106	10.8803	7.14269	11.0392	17.247	7.51001	9.40815	16.4778	7.05711	11.9772	14.9333	10.5793	14.2615	10.9115	5.92091	12.8932	23.4625	5.7278	12.0296	12.9482	7.34531	11.2639	14.8249	7.69068	13.3045	10.1779	5.22428	15.2769	19.3861	9.01669	14.0005	11.5658	7.6712	12.8966	11.7303	6.37153	13.5281	10.6557	6.60626	13.7916	15.2143	8.69386	11.688	17.4481
orf19.2006.1	84.7319	114.092	274.085	48.1004	161.251	293.692	63.2177	148.962	573.215	70.54	82.7995	371.557	62.5177	77.4886	210.564	57.1842	205.313	234.26	43.0227	59.3082	466.32	33.6573	143.387	556.389	35.5731	50.0761	136.625	53.4394	77.1505	98.7936	42.7367	66.5988	312.658	42.122	83.3902	260.35	50.007	67.9934	123.273	37.1738	78.1461	133.261	32.9247	53.361	213.859	25.2992	77.0714	355.573
orf19.2007	20.1402	26.7678	23.548	13.7079	12.9455	14.4604	16.7985	25.9192	12.084	14.6527	15.3107	7.98165	17.5673	24.9753	26.0301	13.445	17.741	20.0305	16.0248	17.6661	11.9966	11.7697	16.8733	15.4085	15.1087	21.5108	23.8798	11.7425	14.4454	15.9056	15.1175	19.421	13.1868	12.3884	16.3826	15.7117	18.3299	24.8638	22.5655	10.3586	15.1608	14.7566	13.1788	22.7972	12.6113	12.9408	17.8165	11.6893
orf19.2008	19.5515	30.3057	50.9539	17.879	32.6325	46.803	14.6803	34.1076	42.7009	16.8332	33.8155	37.4126	17.6264	35.0535	59.4891	20.0591	33.6433	60.2433	16.347	30.5286	44.3775	12.6193	30.5419	55.8816	18.7416	34.2256	48.3451	13.2424	29.0511	45.8308	17.7458	32.642	49.1618	15.1792	32.2362	53.7262	20.1085	37.0132	48.1202	12.1013	32.9862	50.4023	14.7334	34.7575	46.6828	12.6155	31.8079	46.6016
orf19.2009	9.93436	20.6833	19.8625	16.763	18.6509	19.3858	9.12839	24.3746	9.45392	13.7198	12.616	10.3637	10.3289	28.4112	23.1795	14.8656	25.5302	27.9097	10.5351	18.7888	11.8582	9.56824	18.7213	13.7736	9.49686	17.7286	18.2822	9.45966	18.7597	18.5669	7.87179	18.2491	10.0253	10.3314	18.2791	11.6517	8.90235	20.2379	19.9516	9.66277	17.3083	16.5539	7.29942	18.0482	10.1646	8.11275	16.0136	14.6567
orf19.201	22.5388	17.7285	20.9074	30.1139	9.31709	16.4869	25.1342	18.5537	11.0345	14.8386	6.44661	10.4612	27.0028	22.3908	23.4168	31.9715	11.3389	12.9539	23.8749	16.6044	10.3009	24.8423	12.0094	8.17522	23.6878	13.0366	16.0975	19.5723	8.20124	8.64139	18.8978	15.8615	13.8747	20.6828	15.7149	13.5708	27.4028	14.7049	18.6476	22.0947	8.15951	9.63458	22.0602	18.4424	10.4598	18.8169	14.0302	10.2819
orf19.2010	0.516861	1.25353	0.56217	0.605159	0.38252	1.55432	0	1.22442	0.184789	0.331324	1.14867	5.53054	0.435028	0	0.569489	0	1.52802	0.358407	0.449058	0	0.699214	0.515502	1.27373	0.346827	0.726459	0.36466	0.50796	0.570462	2.36331	0.602637	0.723362	0.909339	0.15093	0.838329	1.66673	0	0.533821	0.343401	0.818391	0.918971	0.895244	0.915089	0.450427	1.1935	0.69156	0	0.649331	1.47219
orf19.2012	35.5172	46.3657	45.6605	16.1954	43.3847	47.7506	29.5944	47.8646	43.4394	19.0214	40.6748	38.9594	30.237	42.5437	51.4461	22.1887	46.9052	50.7967	29.2836	35.7322	46.1788	18.0734	41.698	47.9699	33.3013	43.6285	49.4198	18.9669	42.913	46.0597	27.8653	48.3957	46.1953	21.6322	38.947	46.9504	32.9395	46.5028	51.4315	16.1739	47.9908	49.0867	23.3983	45.017	45.9763	18.6194	38.5304	36.7323
orf19.2013	316.238	496.248	1030.23	300.483	334.954	342.386	276.977	488.663	380.312	201.797	267.798	392.329	311.072	491.067	1291.59	179.592	427.469	555.786	303.816	433.8	398.464	170.181	329.207	390.438	395.975	574.158	1421.35	280.992	432.492	495.21	333.881	468.128	382.701	221.64	376.125	421.031	386.086	575.045	1192.66	249.802	386.499	424.316	336.084	586.661	518.293	246.051	374.21	437.836
orf19.2014	169.747	199.938	172.663	300.787	140.752	93.3102	184.473	190.9	80.8289	260.122	151.483	59.9082	172.396	201.81	199.587	306.657	151.799	162.595	183.208	192.985	80.9352	201.964	154.67	102.434	171.155	202.346	203.441	253.683	150.201	139.513	189.563	196.603	99.6135	211.145	172.556	112.522	187.189	196.672	176.339	256.034	162.866	121.95	198.015	214.518	102.622	229.749	173.851	110.454
orf19.2016	204.432	159.068	289.886	156.122	234.119	165.686	203.489	174.58	135.999	154.173	125.912	69.8325	208.006	140.312	259.589	161.898	182.028	186.856	161.338	104.357	75.0323	128.26	150.744	175.055	112.967	104.928	188.289	103.652	120.257	107.876	127.77	108.634	83.9907	107.316	106.047	117.221	122.172	119.192	181.471	100.883	107.63	112.275	124.046	109.373	81.7633	94.7901	93.4195	95.9993
orf19.2017	38.0956	65.3046	84.9419	20.6799	115.915	162.21	27.2287	67.9194	151.615	23.5879	106.874	116.594	31.6267	73.4212	94.6971	20.8529	111.998	130.282	33.399	75.6276	146.351	25.6756	114.097	181.266	29.0233	65.6666	65.0653	22.2973	86.8965	102.968	25.5068	84.3885	149.319	31.1194	90.6836	171.282	33.8014	79.0955	77.1822	23.214	87.2195	157.029	20.1206	63.5099	140.172	18.2518	90.1713	152.569
orf19.2018	19.558	21.2348	25.56	5.85794	39.5525	51.4637	15.0854	25.7059	46.5077	7.43491	37.5451	66.8745	13.3988	21.943	31.0713	11.8888	40.7879	37.8478	20.4172	30.7694	59.2235	16.1799	44.9753	58.2947	19.8178	25.3512	35.1644	15.8969	53.5525	38.1831	17.8236	37.1301	69.5966	18.7383	46.4951	62.824	22.8618	27.6507	34.2088	11.16	47.7416	73.9245	12.4198	34.6592	71.0508	10.6179	43.5701	60.0259
orf19.2018.1	8.44699	7.68236	5.18267	19.0193	15.3882	18.0746	7.11936	5.05761	9.05994	14.37	17.9474	14.1629	15.0395	5.06227	6.68201	16.5797	18.5691	8.78609	11.4788	16.9063	8.13087	9.50487	16.613	8.28422	9.58926	5.04273	4.89577	15.2993	10.3986	4.73501	8.86635	8.23082	8.34856	9.48509	10.6861	4.05316	7.15828	5.82801	4.11534	10.1664	11.4796	6.90238	8.11626	3.0008	5.43368	6.20526	6.32634	12.3383
orf19.2018.2	17.4531	25.4933	27.3241	10.527	56.951	63.5194	19.7337	21.4782	51.6206	10.9337	55.9146	71.0539	13.0205	29.0017	30.0108	12.5899	46.1248	28.8809	23.4346	33.9108	66.8075	19.2534	54.985	58.8235	25.3669	38.3402	33.0056	14.8851	66.2001	33.5305	29.1448	38.243	81.7757	24.9627	53.2113	67.5134	27.858	32.4155	30.1473	15.7977	52.7652	62.3622	12.2139	34.1952	74.8332	13.4688	57.5564	70.2998
orf19.2019	130.872	132.895	205.166	63.5813	172.831	234.292	119.333	142.095	160.373	77.3533	162.05	223.634	121.287	109.766	225.049	79.3647	154.573	251.913	124.368	113.169	191.817	79.8112	186.89	248.16	162.211	150.029	231.126	92.0737	211.737	281.02	135.864	155.93	250.244	100.524	182.689	290.35	138.624	159.393	245.46	80.3782	218.342	290.69	110.948	142.45	265.22	81.6413	194.553	247.804
orf19.202	104.912	64.5625	65.1283	14.5733	105.892	76.8078	68.2582	64.4841	75.547	22.8741	103.927	58.5367	118.188	63.1614	87.0605	18.9496	121.283	98.9451	97.2768	69.9815	64.1471	28.8312	121.449	104.91	103.097	67.2168	92.7163	17.9426	132.608	104.013	83.0905	90.9609	90.1617	34.6129	118.36	115.842	107.048	73.5291	89.1021	17.4666	143.076	100.928	50.2059	95.0221	105.673	22.5886	137.966	79.3826
orf19.2020	1066.17	398.65	93.1958	5239.04	118.763	312.643	2974.59	435.466	307.492	4436.82	150.445	581.198	854.164	287.326	98.0927	4312.05	102.456	199.027	3158.43	725.619	321.655	4888.46	106.532	122.845	1085.67	269.242	96.9862	4288.01	65.2976	163.536	3280.59	438.217	198.612	4573.06	435.744	102.009	1194.27	306.855	99.8423	4148.91	127.137	126.053	3609.53	784.422	205.186	4814.27	174.301	209.964
orf19.2021	270.117	443.846	655.468	1798.07	159.221	358.257	411.222	454.7	690.639	964.149	215.663	780.035	290.14	588.751	328.931	1341.81	207.555	244.877	400.048	427.059	716.804	864.594	202.155	383.324	237.774	418.671	343.975	997.18	94.9741	197.751	396.059	280.585	612.939	693.358	174.05	306.635	269.453	457.279	488.82	1164.34	178.609	266.487	529.208	403.004	532.722	877.714	196.235	720.336
orf19.2023	5888.55	10425.7	2481.6	17779.8	4782.81	1646.71	11120	10424.4	6511.19	12609.1	5720.22	6287.54	5209.49	9573.67	2792.84	13923.4	3587.88	5285.16	11750.4	9081.12	7216.2	15638.9	3921.94	2588.69	5486.21	7415.36	2516.34	13833.5	2027.19	4356.1	11424.5	10082.9	4585.32	13686.1	3185.78	2339.09	6388.25	9712.37	2431.56	16676.7	4219.16	1635.7	12669.3	12818.2	4967.7	14943.6	5814.53	4232.95
orf19.2024	0.284274	1.72361	0	4.88162	0	2.13719	1.68363	1.34686	0	1.64005	0	1.35191	1.19633	0.851825	1.46169	3.53834	0.373516	0.98562	0.658618	1.26797	0.96142	2.45722	0.175137	0.38151	2.99664	0.200563	1.11751	3.97422	0	0	2.3871	1.60044	0.498068	5.53297	0	0.253322	0.587203	1.69984	0.450115	3.43695	0.787814	1.0066	1.81672	3.93855	0.570537	3.82083	0.535698	1.0796
orf19.2025	0	0	0.215091	0	0	0.223012	0.351367	0	0.424211	0.380302	0	0.705344	0	0	1.08946	0.369219	0	0	0.687254	0	0.802577	0	0	0.398097	0	0	0.3887	0	0	0.345861	0	0	0.346482	0	0	0	0	0.394165	0	0.421927	0	0	0.344674	0.456643	0	0.419679	0	0
orf19.2026	34.5021	37.4128	29.2168	33.7681	21.8249	14.9268	31.1556	37.8121	11.2044	35.3122	21.3207	11.957	31.3741	38.2628	37.3539	39.2499	20.6846	22.575	31.2303	35.6696	13.9893	30.9007	19.8772	12.7351	32.899	31.9985	34.721	32.8345	16.9477	18.582	37.1515	36.9173	12.1071	35.2342	23.9153	14.267	36.5892	37.5047	23.3469	34.4704	23.5333	14.75	37.5171	44.5732	14.9105	37.2817	27.3886	12.3823
orf19.2028	82.7145	161.463	218.763	77.1611	116.866	119.821	90.1558	165.596	302.148	67.8359	163.736	187.959	56.1887	151.46	237.777	63.9185	148.201	144.727	98.2616	215.282	377.001	58.4124	167.567	186.448	119.092	140.265	262.795	71.2526	146.754	120.926	122.307	231.547	348.861	88.1705	184.641	197.265	128.932	149.025	226.51	91.6955	160.613	122.87	95.4711	220.22	273.98	71.8757	207.713	205.125
orf19.2029	43.2284	42.734	47.086	22.666	57.1693	45.0047	30.5002	43.8884	40.3848	18.2529	58.7164	32.7736	41.6044	39.2543	51.4956	18.3058	60.812	48.7434	38.7006	37.2357	40.2366	17.6833	61.6599	52.97	36.9834	39.2507	50.1187	15.6272	50.8469	39.9932	35.5105	42.5901	44.73	15.913	51.7595	49.2408	34.0998	44.6421	46.3507	17.6442	55.9934	45.6546	22.1665	46.438	45.8944	16.3536	60.801	45.147
orf19.203	16.7857	25.3206	19.6313	6.49826	19.9366	7.93815	15.1126	24.9674	7.98552	5.68378	13.1941	5.47202	20.7363	29.4894	18.992	7.07669	22.9445	10.7479	15.0149	12.9816	8.74434	9.22584	15.7624	4.99597	21.0241	18.6237	18.7139	4.08379	18.6204	12.1532	16.0561	16.7665	6.3642	8.34337	15.9331	6.21243	15.4257	25.1378	17.1472	3.80279	31.1843	7.14205	12.3867	26.5175	6.7921	6.55957	14.1152	6.212
orf19.2030	115.293	107.998	192.405	515.856	84.3674	63.1419	109.202	103.755	122.887	243.724	80.7475	113.115	143.559	155.916	158.275	430.782	77.5872	65.4252	124.054	124.55	83.534	201.124	83.5339	58.965	103.024	120.033	151.642	274.356	67.6235	54.2488	110.139	80.5283	83.0953	151.421	105.827	50.0232	119.968	119.06	140.846	313.548	80.1776	42.2007	118.913	113.836	75.6864	204.355	88.6953	136.249
orf19.2031	23.148	27.1468	34.2321	34.5913	14.201	13.9681	18.2193	22.6768	8.60259	26.7485	17.3092	8.20802	25.6356	33.7688	35.349	29.0966	14.7072	20.4868	19.1411	28.5293	10.1979	22.0745	17.8265	14.9198	21.7257	23.208	32.9267	33.8406	14.5069	22.0178	16.6244	25.9356	13.6079	17.7845	21.9026	13.8423	20.4472	29.4436	24.475	23.5027	15.6156	21.4621	17.076	30.008	14.5691	21.2228	17.2189	16.7724
orf19.2032	12.3908	14.6545	20.1877	26.03	12.6798	11.1556	11.2343	15.2202	7.98487	17.6508	9.81041	7.03236	11.0727	13.6598	13.1468	20.6589	8.64278	8.91035	9.03754	17.0579	6.20827	11.7987	9.80141	6.46685	10.9653	15.0018	17.1385	14.8576	7.46084	6.06421	6.52972	14.4255	7.41518	10.3216	8.7806	8.72429	10.4275	14.0255	14.1695	15.231	9.32659	9.31667	7.82086	15.0713	6.44732	12.9856	10.0894	9.19841
orf19.2033	0.296633	0.359709	0.215091	1.1577	0	0.892047	0.175683	0.200775	1.06053	0.760605	0.376706	0.235115	0.249668	0.355544	0	0.738437	0	0.205695	0	0.330775	0.601932	0.197235	0.365504	0.398097	0	0.418566	0.0971749	0.218264	0.226055	0	0	0	0.173241	0.288677	0.191312	0.264336	0	0.197082	0.234843	0.843855	0.822067	0.315109	0	0.228322	0.198448	0.419679	0.652154	0.469393
orf19.2034	0	0	0	0	0	0.223012	0	0	0.212106	0.0950756	0	0	0	0	0	0	0	0	0	0	0.200644	0.197235	0	0	0.208462	0	0.19435	0	0	0.172931	0	0	0	0	0	0	0	0	0	0	0	0	0	0	0	0	0.18633	0.187757
orf19.2035	1.1763	2.98254	1.47327	0.584292	3.56139	3.61782	2.85004	1.95425	0.917573	1.30245	1.42593	2.96657	0.720046	2.62757	0.864052	0.931727	2.03736	3.26274	1.48654	2.14641	1.15732	0.426622	2.76706	2.22448	1.27757	2.11251	1.82165	0.314738	2.77077	1.30918	1.19729	3.53701	1.62379	1.45696	2.75872	2.00117	1.54624	1.98936	1.86255	0.380264	1.85223	2.72633	1.1183	1.81083	0.786947	1.05906	1.47779	2.5721
orf19.2036	30.7963	39.2982	37.1719	21.3016	42.7083	42.2452	25.1984	37.648	16.6002	25.026	35.379	12.8431	32.1413	43.4998	39.8136	24.8864	37.9741	65.0509	34.8519	43.3223	16.28	24.1312	41.1573	31.411	31.3649	43.4553	33.5253	14.6419	42.6774	49.1652	25.7939	43.2785	19.48	21.9474	39.4793	33.1852	30.2736	43.9439	40.9605	17.8587	43.2641	55.3629	24.0578	43.6158	24.6599	23.6623	38.5107	31.1286
orf19.2037	53.5103	57.3184	49.7943	53.6021	48.0175	44.2525	52.1596	65.0418	45.9146	46.0216	52.5235	43.6499	49.1666	69.3485	66.0012	56.6135	54.0499	39.1156	45.5867	49.5585	53.9903	49.2186	55.4945	43.537	44.3425	48.7643	49.2289	46.0993	45.0264	38.8642	37.4446	56.3291	46.3561	49.6159	59.3879	39.3395	46.3622	58.5128	41.1282	44.3989	47.7323	34.2638	34.9743	49.0817	44.748	43.0583	46.7773	44.5954
orf19.2038	1.46547	0.641725	0.826484	0.635489	0.301269	1.34659	1.73587	1.047	3.78398	0.574084	0.982224	2.51668	0.822295	0.975837	0.418622	0.709358	3.10223	0.903289	0.848816	0.84733	5.34173	0.216535	1.95619	1.47505	0.572152	0.976488	0.853469	0.718864	1.48905	0.332242	0.91154	0.744833	2.52006	0.422566	1.26019	2.10397	0.336345	1.08184	0.451189	1.21594	0.958915	0.691886	0.662202	0.626658	1.7974	0.460746	1.07395	2.11283
orf19.2039	37.9286	71.0265	105.361	36.4558	66.4763	85.6025	36.5201	70.0421	79.4518	46.3765	66.9686	82.6268	32.1161	59.1361	115.758	36.2858	83.2263	129.652	38.7215	57.9238	90.7993	30.1413	81.339	110.817	37.4346	77.91	104.351	45.8769	109.452	129.154	44.965	77.5513	110.132	39.4116	91.0057	114.998	40.5656	73.2666	122.951	42.063	84.1217	110.523	41.9431	72.0158	115.894	38.6537	81.8288	104.096
orf19.204	16.3076	20.6833	23.5289	18.7038	15.7635	10.2585	13.9947	21.7375	11.7796	11.5204	20.0757	6.59468	16.2467	15.9561	23.3463	14.7057	14.2118	18.8085	15.0358	15.463	9.90497	13.056	13.6351	12.5061	19.4124	17.9626	25.1849	12.2441	14.4565	20.3721	13.8568	16.6289	10.9818	14.0348	12.02	17.7944	13.4054	19.79	23.1864	13.018	11.4137	12.7273	10.5378	18.0597	13.0249	12.0069	13.902	10.3221
orf19.2040	24.7463	23.8384	23.5616	9.88358	20.2826	22.2558	21.0254	23.5587	33.4048	10.526	24.0837	20.4849	22.6288	19.4043	29.9841	13.3138	28.2606	23.5747	20.9307	21.448	37.075	14.2628	26.6803	27.8955	23.9731	26.6375	28.4492	13.9966	30.5788	21.7409	21.7671	28.0755	31.8763	17.1803	30.0554	27.0497	23.3687	25.5455	25.2217	11.3903	21.6716	30.1775	17.0307	26.3015	29.1651	12.7202	29.6359	27.9599
orf19.2041	46.9118	39.1261	40.7728	25.4148	31.5876	29.8335	36.6963	35.268	25.0048	24.6823	32.78	19.9921	42.5043	38.6731	54.5601	23.863	33.3525	44.4132	41.5643	35.1528	24.4506	25.6731	37.7109	34.2461	49.828	38.1227	51.8231	28.7255	32.1996	44.1136	40.9216	42.6239	32.1515	32.4161	37.1631	36.6502	46.9025	44.5462	51.1732	22.5089	39.9967	42.6279	35.6551	40.3954	35.6115	27.7683	38.4828	28.5408
orf19.2042	13.5769	19.4423	20.3326	11.7159	18.1268	26.2619	14.4254	18.4251	31.3195	11.546	16.8086	25.1455	8.44127	16.355	25.8594	11.4642	16.5841	22.8506	13.9891	16.1286	33.2267	8.43773	18.0321	33.8781	13.1373	18.9171	26.6415	10.0401	19.6533	24.6201	13.511	24.1986	35.6616	13.1021	18.1287	34.5937	12.2138	21.7579	28.3573	12.3245	18.7657	29.4732	11.6138	20.2704	35.7384	12.5967	19.028	32.9063
orf19.2043	14.7331	26.5928	25.3107	14.1539	22.3107	27.0948	11.5449	22.5521	19.8541	13.658	21.8045	17.8757	10.6835	23.7718	32.4666	14.8117	25.687	31.7494	16.3451	27.5499	23.1507	12.0569	27.2307	28.29	15.7697	26.5463	31.9289	14.1763	19.8643	28.9386	15.2267	27.6753	29.4538	17.0585	24.8514	31.0046	17.8697	24.9987	31.6726	15.4753	22.7707	37.1605	14.288	23.9889	29.5693	14.2705	23.4212	23.6006
orf19.2044	3.64993	8.89466	6.31111	3.61601	6.80507	9.12925	4.15712	9.07411	6.52465	4.04952	6.10598	7.0099	3.24928	10.6425	4.22781	4.01886	6.45582	5.79204	4.55341	8.14005	9.11568	3.87369	5.70818	7.3005	3.20629	8.6663	4.96672	3.15045	6.04443	5.52418	4.22408	8.19977	9.0595	4.55388	6.74511	6.75526	4.5913	10.1664	4.39001	4.54267	5.93292	7.95336	2.60988	7.23958	8.68719	4.22054	5.86402	7.24178
orf19.2045	69.7046	83.6896	108.45	60.334	121.999	154.842	59.151	85.1494	190.837	46.8948	104.109	139.098	51.4489	73.0895	112.542	48.3506	125.592	100.362	54.7072	70.0681	151.449	55.3285	113.404	177.501	50.5792	77.4197	91.9202	40.8425	100.304	109.551	50.9155	83.4678	126.964	45.5431	88.7028	142.681	52.8143	84.828	92.3387	49.6435	89.483	125.749	48.4586	74.7489	135.412	34.9419	83.7918	172.986
orf19.2046	13.6798	15.3287	15.1929	39.1295	8.26592	12.8232	18.4089	14.8262	14.7963	30.137	7.64169	12.9015	14.866	17.123	16.7898	29.2048	11.9449	11.2271	16.9502	11.843	19.9702	18.7674	7.78784	7.72703	16.1849	18.1423	17.1881	25.164	13.526	9.43877	18.4788	12.9172	18.9114	18.1998	12.9548	7.17532	17.4671	13.3456	13.4349	29.9258	11.3973	7.4805	22.1326	12.5287	8.16707	24.744	8.81046	11.4537
orf19.2047	104.624	40.08	43.435	157.978	14.1331	14.4798	95.0246	36.8984	12.4878	128.589	11.2967	16.3005	119.93	45.0937	41.7226	174.208	18.7651	15.1663	91.986	33.3676	15.3459	112.108	16.4914	10.7334	106.216	37.1953	45.8768	159.009	16.0456	11.5135	95.1412	17.9188	10.1997	106.53	36.3172	9.30869	119.126	38.8224	29.0744	151.137	17.9803	6.70423	108.956	25.6288	11.9021	124.122	18.9673	13.947
orf19.2048	382.232	17.6316	18.8557	1610.72	23.1769	1436.41	633.764	20.2503	654.989	1467.98	22.1933	3966.64	262.172	21.4492	16.2258	1464.7	66.8654	50.6059	352.577	7.27523	1108.5	902.077	16.193	1028.01	414.421	9.07466	17.0375	1902.07	75.219	56.5639	555.685	4.7226	509.662	1048.91	93.4133	735.05	452.05	11.3322	11.5111	1965.52	35.8391	200.197	768.546	7.96319	397.879	1162.07	34.6008	961.378
orf19.2049	4.78777	2.83034	6.94329	7.00711	1.86025	14.5779	5.24585	4.21275	11.9821	7.28913	1.59605	29.9792	5.64162	3.0845	5.62695	4.54398	2.35905	1.49399	4.15969	1.60165	9.7154	3.34262	2.72846	7.06798	2.77584	2.44898	3.92109	4.40357	1.1858	1.18624	4.18789	2.2743	5.52243	2.48498	2.62466	3.30652	3.62624	2.22668	4.64329	6.46955	0.912206	3.47541	2.92066	1.47408	4.16392	4.57229	2.33076	13.9401
orf19.2050	58.7043	69.2374	76.7669	160.796	21.1864	30.4817	48.1749	61.0303	35.3032	95.2707	19.7388	68.1203	67.0296	81.3973	85.3623	146.648	24.855	37.428	53.5417	39.9844	50.072	76.2637	21.133	25.2177	52.9536	52.05	74.6936	112.325	19.4132	24.7026	48.2273	46.105	32.7749	64.7183	28.4669	18.5988	56.5278	64.9771	65.2459	108.523	21.6685	18.4872	54.8039	56.2996	26.3649	74.9818	22.8538	31.2905
orf19.2051	13.2484	20.2108	22.2696	7.71437	16.2017	17.284	11.5809	19.109	22.0365	8.44721	12.8659	30.6601	11.9856	18.1723	23.7045	10.7363	22.2248	19.7738	11.9413	13.0879	23.2418	9.79828	16.1279	18.5644	15.1606	17.6695	22.6055	9.72215	20.1654	22.4065	12.9394	18.1483	23.0052	11.675	17.8428	18.2455	14.8782	21.5583	23.7818	7.68385	22.1619	18.7146	11.5249	18.8952	20.3805	7.7682	17.3114	14.462
orf19.2054	16.1034	22.915	16.0137	12.8261	19.7982	14.8739	15.2208	24.3792	18.7993	12.303	16.7776	18.8069	18.422	25.2101	22.7883	16.2805	23.9223	19.9175	15.9134	13.9745	19.2062	15.471	22.8792	17.0687	17.0907	23.5575	24.0728	12.5744	22.7406	17.9711	16.4199	23.2665	17.0437	16.503	20.7291	14.9358	17.2427	27.4244	20.7105	13.5094	25.0917	18.2933	13.7853	24.4357	17.0611	13.3909	24.9373	17.3485
orf19.2055	34.7951	45.5492	33.3654	20.8282	33.6617	34.1381	28.0157	40.0724	28.5117	22.8393	34.4644	27.9395	35.9855	39.2975	35.1362	17.7861	29.2836	33.5899	26.3886	39.5043	39.79	20.5651	37.5495	29.6052	38.3038	42.3054	35.7107	19.8572	35.4706	39.1995	31.7218	48.2265	37.7646	24.3942	36.6192	32.0875	35.2322	43.6165	40.0903	14.4487	39.6533	39.1902	27.1297	43.4699	38.0358	20.7531	42.332	31.1406
orf19.2057	46.0745	65.1023	103.761	34.5491	57.4674	75.9701	38.5466	68.3132	100.276	38.752	60.1996	106.621	37.9999	56.4799	97.4788	40.2293	99.6982	98.2501	41.6399	52.9643	116.569	30.5284	79.9718	114.075	42.2573	66.4629	95.2062	43.8293	96.9263	94.9036	45.0645	63.4884	116.62	41.703	85.2759	113.053	43.8704	68.7962	100.535	35.0307	86.3899	92.9255	41.72	66.743	105.728	35.1574	73.2142	92.4864
orf19.2059	7.85493	5.57904	10.3336	6.56916	27.2394	32.1423	6.513	8.35461	51.1112	4.4598	23.6557	46.5164	4.439	7.73367	6.34681	4.95834	30.1516	16.0293	4.74465	30.6982	41.3664	4.99901	21.2239	52.6333	4.57382	12.113	9.48414	5.77968	23.0889	15.3078	5.18251	25.8228	47.3164	6.18819	21.9285	52.8977	5.87203	6.56077	6.66289	5.82579	21.8463	30.9926	6.51933	21.3338	52.8497	5.23909	24.0359	76.7087
orf19.206	18.536	18.5538	15.6807	13.377	13.7423	11.3196	14.4449	19.7655	14.4167	15.5719	18.0677	15.2331	16.0392	20.3658	14.9533	16.1502	24.6542	11.523	16.3681	19.7025	16.4532	15.6115	20.8161	11.3035	16.2259	21.0849	14.8717	17.0606	23.7164	12.4175	15.4058	22.3359	17.4727	16.3932	21.078	13.2723	17.6889	22.5997	17.2237	15.1486	23.3866	11.3768	16.1724	22.953	15.2288	17.3223	21.0602	12.2266
orf19.2060	5.51168	0.54192	1.29618	3.2557	0.661475	39.7574	1.32338	1.10908	1.27819	1.14589	0.945878	6.37582	5.89282	1.07129	0	2.87394	0.195729	0.206593	1.63936	1.21814	0.403041	0.59429	0	0.799672	8.89833	1.57648	0.683195	2.74021	0.454085	0.434215	3.02296	0.628992	0.782988	2.89937	0.384294	0.265491	5.53868	0.593829	0.235868	2.7545	0.309621	10.9715	2.5098	1.14659	0.996571	2.31831	1.02929	1.50862
orf19.2061	0	0	0.693518	0.248851	0.471893	1.6778	0	0	0	0	0	0.505387	0	0	0	0.198412	0	0	0.923297	0	0.431291	0	0	0.427862	0	0	0	0	0.242957	0	0	0	0	0	0	0	0	0	0	0	0	0	0.185222	0	0	0	0	0
orf19.2062	20.2042	63.1151	35.9885	18.9703	226.458	131.314	33.6438	78.4831	94.5327	32.6603	229.621	85.7563	20.8253	65.7185	24.95	20.8656	194.196	57.7666	31.9698	280.586	125.372	21.4165	187.705	134.593	22.4298	77.1608	36.0673	24.7772	197.818	68.0256	32.2719	237.696	149.292	28.496	196.025	143.644	21.976	64.3943	40.8001	27.5928	218.999	87.6129	33.7685	206.224	119.494	28.0672	236.719	115.559
orf19.2063	8.81568	15.7314	14.4522	12.6806	8.3136	11.3713	8.52148	13.0113	13.1975	8.75073	6.87074	11.9417	9.33072	15.4079	16.9793	11.9821	12.4161	14.3933	8.35085	11.4632	16.9316	9.17477	8.53738	10.8023	9.55196	14.9148	17.347	11.4763	11.7062	12.5304	8.41776	10.4367	13.9821	9.83214	9.54573	11.0875	9.82563	16.0238	14.0753	11.2602	11.5823	12.4237	9.8323	11.9598	13.0775	9.01022	8.03778	10.5254
orf19.2064	8.92845	10.603	14.1983	13.0011	6.17486	7.22171	7.87721	10.711	15.2781	8.28908	6.02118	12.9334	6.867	9.85287	14.632	12.2054	8.96033	8.43292	7.00822	9.75009	19.2006	7.55387	6.63878	8.94552	8.13529	12.0338	17.2065	12.5728	10.3704	8.05891	8.74694	10.7249	15.0679	8.32942	8.93535	8.94402	8.47947	9.53217	13.2353	11.4954	8.06301	6.84632	8.17435	10.8298	14.8092	9.06022	8.43192	10.8155
orf19.2065	28.245	23.9998	35.9133	11.1787	23.8478	18.5431	24.5624	27.8012	15.0762	16.3208	20.5871	13.8738	29.2141	23.6027	39.0108	9.40808	30.4475	30.6203	23.3301	33.3443	14.6652	13.4241	24.3865	19.8207	33.0592	25.0499	39.3573	13.1722	28.1943	30.3234	26.0284	29.8857	19.458	17.8087	30.2752	20.0295	32.9382	28.281	35.1956	10.6804	27.9755	16.129	28.717	39.9596	26.8136	15.9704	32.3605	21.718
orf19.2066	6.94891	9.2564	14.429	3.78038	20.649	29.4458	8.16874	10.5469	28.1564	6.20926	21.0589	32.2956	7.17795	10.2219	17.3237	6.68354	25.5927	21.3916	7.43995	10.0185	31.4776	6.86063	20.6922	35.8902	7.39912	11.4395	18.6942	5.1905	23.1079	21.0532	9.20947	14.5966	29.6996	6.55759	20.3032	35.2775	7.4669	11.4022	18.6714	4.19323	23.4156	29.0049	7.64613	11.3456	30.9921	5.28809	18.5841	28.6561
orf19.2066.1	376.816	1609.48	2944.66	1337.9	3054.8	2912.63	419.924	1671.29	2599.08	893.535	2766.56	2146.83	367.511	1625.44	2520.02	1091.23	2776.54	3178.12	400.947	2162.96	2012.06	699.306	2856.3	3721.31	421.927	1756.93	2482.94	982.775	2874.8	3363.97	471.91	2382.93	2716.54	674.852	2889.89	3577.22	404.357	1752.14	2979.49	1051.43	2799.41	3121.26	471.992	1936.96	3153.58	790.772	2700.25	3593.58
orf19.2067	19.493	63.6141	101.644	55.1559	61.1003	71.2279	13.752	70.1404	85.475	23.705	59.8852	78.2744	16.1655	79.2841	99.8089	36.8404	102.921	90.2463	16.3548	31.7525	108.099	22.4915	84.7724	92.7166	17.6273	60.4723	88.5558	36.9123	89.3489	64.1733	15.2453	49.2235	108.821	19.1562	83.6586	87.8752	21.4156	92.9434	102.808	38.2261	84.9052	106.784	15.6552	45.7842	100.683	26.058	56.721	77.4774
orf19.2068	18.2539	34.8908	30.1801	17.4819	26.2044	22.6778	13.6863	33.2097	17.4494	13.2781	23.0992	13.6474	14.3831	32.7799	35.2327	16.0333	29.2575	36.4474	14.0222	28.391	19.7027	12.9981	26.5597	23.2815	12.2823	29.1368	24.9373	15.6222	25.7497	26.2645	13.5888	31.8417	19.9227	14.6566	28.4717	26.5916	15.2428	35.7385	32.9003	12.5217	24.5762	24.9835	14.7795	31.1895	23.5576	13.0961	27.161	21.0594
orf19.2069	127.708	136.469	87.2226	99.9935	58.2381	53.932	124.752	135.8	160.657	89.8474	56.4438	94.3974	128.06	135.405	97.5054	73.5838	66.7106	75.7415	106.428	79.5251	212.55	88.7023	55.0918	85.7842	133.551	111.412	95.7371	92.1645	68.4992	77.154	128.857	95.2803	138.066	98.1538	70.958	78.6824	139.196	127.537	79.7097	97.7028	62.7345	55.6815	149.16	101.561	114.905	99.8062	56.5031	68.6334
orf19.207	8.42502	9.00937	5.96821	10.1202	8.01413	9.74743	9.1024	8.21676	18.2464	9.27613	8.92633	21.8615	6.43717	8.8905	5.18985	10.8341	11.4527	4.6973	6.87682	7.79734	19.4775	9.73472	9.88747	10.1175	7.33698	9.06174	6.37896	10.5404	10.6021	6.19966	9.41246	8.25278	16.1792	10.0814	10.4289	9.7146	8.37548	9.03352	5.95882	12.5362	10.85	8.33936	9.38042	6.97072	14.7162	10.6488	9.33373	12.11
orf19.2070	42.8659	52.8169	39.5594	43.5672	38.9121	32.0917	39.697	54.7402	40.2963	37.5858	40.39	36.8746	44.4554	48.5046	54.8711	37.4604	40.9226	48.2659	40.4547	48.0001	44.6883	33.2458	42.9194	39.264	43.7752	48.1774	53.5777	34.8493	43.5405	43.7934	44.092	54.9324	44.1871	36.679	41.875	38.1453	44.7059	54.4903	52.8747	36.6684	45.109	43.0944	37.896	48.2686	41.0305	37.4908	46.7347	33.9629
orf19.2071	0	0.260167	0.622276	0.334931	0	0.645191	0.254133	0	0.306819	0	0.272461	0	0	0.257155	0.630378	0	0.563797	0.892637	0.248535	0.637972	0.29024	0	0.528717	0.287932	0.301549	0.605473	0.56227	0	0	0	0.300264	0.301969	0	0	0.83022	0	0.590896	0.855263	0.33971	0.305168	0	0	0	0	0.574125	0	0	0.271598
orf19.2072	4.78777	4.13665	1.86601	5.04512	4.47347	1.75475	3.82805	4.05072	3.89418	5.29421	4.86414	3.03587	5.23865	5.20061	4.08833	5.92207	5.81898	2.15799	4.22902	6.67352	4.49337	4.65579	5.27256	3.05208	4.24787	5.48909	3.99952	5.32832	5.65535	4.3263	4.22977	4.63284	4.36901	4.96997	5.09493	2.98654	3.46141	5.28838	4.02735	4.4691	5.5147	2.11915	4.27668	4.83681	3.28309	4.91098	5.56374	2.42437
orf19.2073	20.7692	46.9182	41.941	56.7839	22.23	31.2289	22.0223	46.7072	107.509	32.6042	18.6827	47.704	18.7496	43.464	36.8276	29.2217	25.6387	22.8419	15.878	27.3516	173.868	18.747	19.7782	36.3777	19.3825	39.3905	38.3356	26.1684	22.6777	24.7042	23.5193	33.4756	102.352	19.053	24.5214	27.4633	18.7982	38.1698	31.7806	36.1331	20.656	25.5818	22.3813	30.0817	48.1081	22.9862	15.8517	25.2673
orf19.2074	5.63027	8.63477	5.76361	10.5991	1.22555	5.47786	2.15767	7.62164	29.1285	2.97227	2.94416	7.35019	3.62382	7.93934	5.10881	5.9774	2.17582	3.9042	1.15098	4.18553	45.2521	2.64257	4.48896	7.33388	2.09474	5.60798	6.72677	8.04186	2.52392	3.86156	2.31757	4.66147	26.4991	2.57847	4.48561	5.01726	2.96452	2.86056	3.67084	6.83072	3.21245	2.11092	3.65589	6.11813	6.8686	6.09146	3.95272	4.6119
orf19.2075	96.1499	104.881	143.707	92.252	115.843	83.918	73.8415	104.054	120.666	75.1329	131.353	106.657	86.0084	113.345	125.62	82.29	173.933	118.065	77.8102	121.467	111.695	59.5153	148.231	117.694	93.3998	120.391	141.469	82.9089	150.629	126.89	74.2535	120.033	125.751	73.2506	162.572	120.048	89.9512	107.656	136.947	89.0458	130.512	94.6024	70.4619	111.127	113.855	68.5507	143.785	146.415
orf19.2076	20.7732	9.13769	11.2233	64.1433	8.36519	11.9428	36.1855	8.13287	5.46093	52.7428	5.23734	5.24622	24.5979	10.0693	14.0621	69.2037	9.63336	17.8647	33.619	15.0642	6.88778	39.4736	6.27358	7.31133	21.2538	10.561	15.8787	46.5293	9.46734	14.7223	34.1319	6.52118	6.77967	34.354	9.91679	6.26122	22.9973	9.9453	10.8834	47.5802	9.87708	13.7739	39.9925	9.56225	3.67868	43.2207	9.46666	9.41027
orf19.2077	6.74086	4.33482	4.88785	14.5412	3.99103	8.90711	6.94423	4.31365	5.66716	10.0564	4.20242	7.12384	5.60482	4.9212	4.50135	17.7468	6.25359	4.561	4.89823	5.37558	5.44382	6.57373	4.83253	4.77002	5.51239	5.01528	5.94222	11.3327	4.48321	4.97771	6.37512	3.91005	6.03646	6.78534	5.42775	5.75209	5.85093	4.47861	4.49576	14.6727	3.90605	6.27828	6.9069	3.5219	4.9196	7.68742	4.31125	6.95601
orf19.2078	21.2823	23.369	17.2041	29.2102	15.9014	15.3112	19.7211	24.7777	11.8684	26.5346	14.5158	9.76603	19.2412	24.9292	22.0656	24.3037	13.6807	15.7111	17.5763	18.1301	11.8125	17.841	14.8997	11.4453	20.9318	21.9123	18.2471	22.8525	12.843	11.8729	18.2061	20.4593	10.9129	17.6394	17.4693	11.6604	22.6117	20.2965	16.4863	23.6815	14.9214	12.7282	18.2806	22.338	10.7636	20.926	15.6392	10.506
orf19.2079	60.8098	94.9632	43.8786	174.349	64.9818	320.691	50.2455	77.2983	138.505	94.5051	71.3859	498.208	44.1912	99.5524	43.5783	177.594	90.813	55.9489	58.7602	75.1961	135.435	73.766	81.1419	62.1032	55.6594	82.6669	40.0361	125.72	73.6941	48.4206	54.5918	62.417	87.3134	71.2069	106.943	52.8673	61.2734	88.49	38.749	140.924	72.3419	141.169	53.0798	75.5745	79.379	95.2672	72.2959	175.928
orf19.2081	14.948	19.8474	21.1878	14.1786	26.1065	21.9274	14.7124	23.9673	17.55	11.9214	26.5008	14.6332	14.3787	23.4893	28.8896	15.4599	30.562	28.8844	15.6096	25.5201	16.6382	14.8997	28.7769	25.1035	16.6596	24.7541	26.1579	16.886	29.0657	28.4753	18.1964	26.061	19.607	16.5025	30.2468	25.3884	17.3834	26.831	28.2481	12.9571	32.6612	29.8246	16.4424	27.6302	24.5575	16.1387	30.4949	21.4381
orf19.2082	0.782404	1.80267	0.794259	2.80927	1.44761	1.8823	1.57551	2.01235	0.783234	2.95912	1.44073	0.992227	1.44876	1.59424	1.83908	2.6781	1.64484	1.68188	1.2689	1.86124	1.00552	2.28902	1.30148	0.630017	1.20965	2.92564	1.89669	3.68445	1.66949	1.36837	0.985498	1.43158	0.822497	3.04567	1.61474	0.697218	1.40067	2.07931	1.92022	5.23055	1.62622	1.44064	1.45459	1.32489	1.04686	2.82273	1.4744	0.940939
orf19.2084	21.4489	28.2233	21.7159	28.9869	18.5759	13.2949	17.6021	24.4405	19.9461	21.3189	15.3943	16.8197	22.7102	27.1102	26.1051	27.3009	19.6002	21.2024	18.0074	19.4648	23.5371	18.3201	19.9621	15.388	21.8885	26.1604	26.1625	25.1843	20.6058	17.5924	19.8392	26.897	22.3547	21.5027	20.4556	16.3685	20.5423	28.4253	24.1617	24.6665	23.0416	17.8966	19.0897	27.8816	19.6539	22.5578	21.3563	19.7145
orf19.2087	18.9408	22.2067	20.6713	6.26074	31.8261	25.7916	16.9985	19.557	28.469	6.19473	33.1966	23.668	17.0807	17.4322	29.5295	6.73589	35.6797	26.6704	17.7995	15.3018	25.2965	10.0238	39.3538	30.8018	21.732	20.454	31.151	8.88822	37.3376	28.6193	18.8668	21.3543	29.5736	11.6616	37.0212	31.8626	20.627	22.6003	26.0123	8.10985	38.2302	32.3708	14.9343	23.5792	28.8339	7.92991	36.3	24.0999
orf19.2088	50.5182	38.2088	38.2362	25.5091	42.2056	35.6308	37.554	38.6874	28.4885	24.7051	41.0064	23.4262	44.1636	38.3906	41.2206	23.0127	39.2619	39.5452	38.3105	33.0059	27.2133	22.2492	40.7495	31.6275	50.9658	34.7234	49.9895	24.4297	48.9169	49.7935	37.9931	38.3921	33.3059	24.9195	49.7118	35.6198	50.0243	42.5608	51.3338	22.4089	54.5757	44.2596	28.5179	40.5881	42.333	26.9868	63.793	40.959
orf19.2089	21.7742	31.9784	27.5423	37.4855	24.2615	30.3755	19.917	32.0955	12.5421	27.6832	16.0534	18.1213	18.0212	34.5805	35.6314	25.3707	20.5831	29.7783	24.1727	23.381	18.6556	20.2691	19.1533	20.4554	24.1432	30.7246	30.5136	27.0585	25.4433	24.1183	23.871	24.0065	20.3466	18.6002	24.1853	16.0617	23.4048	33.4341	29.1138	25.5513	21.623	26.6427	21.9974	27.2812	16.0236	24.3883	20.1362	22.5109
orf19.209	20.8534	23.3874	38.9824	19.194	31.7586	30.0869	16.4913	21.4574	20.1688	15.2222	22.3495	16.7197	24.7551	24.9226	29.8388	15.9788	29.3797	33.936	15.9185	32.3489	16.7144	12.6635	27.3289	26.2878	13.8079	22.1115	27.7996	14.4571	22.7813	27.6872	16.7012	22.5645	17.8812	13.2948	20.6792	27.2836	16.9314	16.0173	24.144	12.1733	20.962	25.2681	12.2554	17.6284	18.6281	8.86813	22.0337	26.3225
orf19.2090	5.07374	11.6671	15.3423	2.69641	23.0293	37.171	4.47548	13.4808	30.3358	3.52923	27.0244	37.2417	2.18064	13.1979	15.4032	2.98968	28.7229	20.4922	3.36083	14.9468	35.6334	4.16316	27.5675	36.0201	4.77946	14.1473	16.6919	4.17015	26.4283	25.6455	5.40118	20.436	41.8471	6.30338	22.6274	35.9541	4.55268	16.7294	15.7896	4.79842	28.7577	41.7993	2.90069	15.1642	33.7628	4.31466	24.3268	33.5155
orf19.2091	69.2043	320.591	384.718	217.163	285.883	351.901	70.2986	322.206	282.809	157.911	314.612	265.063	63.3072	355.672	421.357	179.498	358.391	525.448	68.993	224.805	303.935	150.78	376.746	380.228	66.6139	349.769	360.26	166.444	356.385	481.934	71.9064	285.717	359.18	139.685	405.843	402.783	73.5448	359.102	415.951	169.826	339.212	475.147	85.6918	230.179	344.473	176.536	273.382	317.598
orf19.2092	44.0519	74.2555	59.1819	73.8324	26.1813	25.8996	43.4003	70.7495	135.03	59.4469	27.7042	84.8532	37.0772	72.1338	72.2647	67.2023	38.6796	38.8407	44.3958	47.5254	190.233	47.6043	31.0318	55.5026	53.4512	57.8216	72.6245	59.9309	31.5166	40.0687	55.1095	41.1964	144.526	44.9195	43.6757	49.9139	45.7583	64.9155	60.6155	55.8898	35.3641	28.6918	50.7948	67.944	118.39	53.6257	41.2686	58.8584
orf19.2093	120.95	89.8812	96.5278	52.2741	160.284	123.143	75.2544	91.322	91.6364	51.1872	189.192	92.0164	138.552	90.2798	114.543	49.1858	202.774	128.342	104.483	98.3133	84.3219	43.4407	195.268	126.32	119.405	100.814	120.942	50.8834	209.385	135.391	95.8276	116.23	107.328	53.6477	205.329	139.98	116.464	99.216	110.145	54.3831	209.042	130.571	68.2083	113.346	121.264	52.0469	232.656	110.655
orf19.2094	15.5459	24.5935	25.0801	33.1447	12.1584	17.7355	13.8309	24.3297	16.9167	18.5383	11.1644	13.6402	17.17	23.4544	30.1189	27.7998	15.788	18.8533	15.2367	17.1838	17.5638	18.1682	14.5547	18.973	17.0078	19.4935	24.0182	23.8016	12.3644	14.4057	13.5863	21.3312	16.2157	18.256	15.3896	16.6361	18.0192	21.8526	23.1641	23.7539	12.605	15.6488	15.7367	20.7966	16.5314	19.2572	14.4772	13.4494
orf19.2095	73.2451	98.3047	69.6834	153.067	49.0139	66.2042	64.8247	95.8197	65.5452	97.1849	47.1583	72.3079	77.4399	110.046	83.6563	138.784	51.8973	72.6542	70.5098	60.3191	73.7382	85.6086	52.0909	59.8753	83.7348	88.2592	80.4608	140.311	49.5045	65.2295	66.293	78.3299	66.3711	87.2312	60.5337	56.2376	78.5174	101.343	78.6673	137.108	55.5747	66.47	79.0203	83.2347	65.8888	102.042	53.5086	58.7613
orf19.2097	13.6451	10.1034	8.09318	8.81023	11.4714	10.7549	8.11868	10.3422	14.1182	7.84001	12.6171	11.2389	13.7076	10.985	10.9006	8.88336	16.3589	9.44015	10.0887	11.289	16.6941	7.21227	14.4694	11.266	13.942	9.84885	11.8034	8.25882	14.9988	10.5209	10.1644	9.62474	14.7997	6.83334	15.5121	12.0474	13.8114	11.0085	9.18484	7.55775	17.1214	8.9063	9.07828	10.406	15.8383	6.36094	18.5643	11.7214
orf19.2098	384.393	227.768	235.59	162.955	207.82	152.418	227.414	220.52	794.53	155.072	249.669	557.91	374.946	188.316	222.767	143.519	339.079	179.719	227.986	198.494	1113.37	103.545	284.192	323.772	355.699	210.053	253.575	129.889	298.747	178.013	246.278	224.11	895.388	126.898	330.236	278.531	412.045	188.226	231.59	140.19	271.652	142.102	245.197	238.448	655.004	137.285	336.27	324.759
orf19.2099	27.2377	33.7812	24.9262	24.369	16.1821	15.6477	22.5844	34.2268	27.0785	23.216	15.6729	16.7351	25.3916	35.619	28.9762	22.0484	19.9428	21.1539	24.9811	32.0344	29.3254	21.6579	17.1511	14.294	32.105	34.8821	30.6208	27.8923	19.2682	22.2086	25.7901	29.876	26.8342	22.3025	20.0624	16.572	32.2056	37.616	27.81	24.341	22.2289	17.1609	30.0556	34.643	23.6258	25.6464	23.1034	16.6934
orf19.21	17.0564	18.3617	32.1814	21.6005	2.44735	10.2062	9.38024	18.377	14.1873	15.508	1.32616	12.1396	14.0629	21.2782	26.8473	20.9051	3.20156	10.1378	10.8874	6.59862	12.5966	12.3826	1.71563	10.0438	18.9584	14.2441	24.6309	25.8687	2.12215	9.33473	14.9802	5.02178	10.8762	14.2276	2.91848	7.13439	23.9675	21.7394	17.3616	20.1761	1.08525	7.39541	14.3585	4.68875	7.68478	15.1438	1.74922	15.3127
orf19.210	11.7912	17.7606	16.2394	6.83041	13.1171	8.36294	8.16928	18.8728	17.7108	3.8981	12.8551	12.4611	11.2975	16.7106	23.9136	4.24601	19.9262	13.3187	7.47389	14.7195	17.8072	4.19125	14.9857	10.7486	12.9247	15.1207	19.8723	5.34746	15.9369	13.8777	8.30294	16.7524	16.5012	5.58108	16.4528	11.1682	10.7228	20.0039	16.85	5.5378	18.702	9.66334	7.53975	18.6082	13.5937	5.03615	14.9995	11.1246
orf19.2101	93.6397	72.5983	84.4717	113.964	123.328	82.5812	86.1683	72.8461	82.4455	76.3172	97.5811	78.6811	91.16	76.9709	92.337	105.938	119.786	108.931	90.1978	90.1526	79.3748	82.5627	112.123	107.357	99.4886	81.1077	105.828	97.2638	122.313	102.319	101.81	84.9832	98.5178	82.6626	128.815	110.651	99.3548	80.7988	95.7395	85.762	119.59	109.075	93.7428	84.0224	101.556	82.2886	104.783	89.3912
orf19.2102	26.2228	26.8742	28.7739	21.2835	28.3377	33.2356	24.2581	28.1938	29.3701	20.9748	24.3866	32.6482	25.0984	26.8412	32.5577	17.9806	25.6887	29.0456	23.3877	21.1328	36.7302	18.0531	25.52	32.9344	29.1103	32.9087	31.7008	18.7826	32.2744	35.4449	23.7086	35.2749	37.6769	21.078	28.8106	29.1579	28.761	30.5277	29.579	21.6202	31.1106	38.2096	23.9982	28.9363	33.9993	17.1547	28.7163	37.2353
orf19.2103	0	0	0	0	0	0	0	0	0	0	0	0	0	0	0	0	0	0	0	0	0	0	0	0	0	0	0	0	0	0	0	0	0	0	0	0	0	0	0	0	0	0	0	0	0	0	0	0
orf19.2104	12.0207	19.8953	36.0431	9.25605	16.1095	20.7613	5.29142	19.3509	18.4683	4.99826	10.3146	19.4417	11.348	22.0988	35.6771	5.96464	16.9683	25.3445	7.2448	17.6308	23.9531	5.72452	14.5114	18.4215	14.7264	20.4001	40.3368	6.69342	17.2071	26.7054	9.8894	18.0621	21.915	6.95573	16.0292	17.6602	13.0862	23.312	32.2797	4.73664	22.3964	22.8929	7.55001	17.5047	24.1256	3.44736	17.1423	22.5174
orf19.2105	15.0914	18.5864	21.9998	14.8473	11.4016	23.4008	13.0346	15.4282	28.6636	12.9995	10.6806	24.92	18.9207	20.3496	26.4432	17.8059	15.9045	22.2378	15.7522	17.4127	39.8746	12.0205	12.4937	22.0467	16.5713	22.8476	24.7192	17.4661	15.4541	23.003	15.1806	21.0196	41.4062	13.0547	18.1481	24.6552	22.2975	18.8	25.8868	15.5403	13.941	25.1603	18.7228	21.417	26.923	16.4584	14.9107	32.6369
orf19.2106	46.6883	33.5665	36.9984	51.7873	19.6836	30.7539	39.7223	35.025	37.3117	46.5145	19.4578	48.0042	42.0944	36.2964	41.3024	54.6044	22.8857	31.7737	42.9497	29.98	39.2064	40.9431	17.4544	28.4193	45.7115	39.0588	41.4805	44.032	19.3871	31.1788	41.5719	34.3823	44.2351	38.9183	29.552	29.2394	50.0615	39.0866	36.3907	49.1385	23.8347	29.5837	49.7989	37.6054	33.652	42.6392	14.8906	37.6031
[truncated: 5,425 more rows]
[truncated: 1 more columns]
